# Supplementary material for: Assisted reproductive technologies are associated with limited epigenetic variation at birth that largely resolves by adulthood
Source: Nat Commun. 2019 Sep 2;10:3922. doi: 10.1038/s41467-019-11929-9 (PMC6718382; doi:10.1038/s41467-019-11929-9)
Supplement: Supplementary file 4 — Supplementary Data 1 [file 41467_2019_11929_MOESM4_ESM.xlsx]

## Sheet: Table S1 - ART probes Neonatal
Row.names	logFC	AveExpr	t	P.Value	adj.P.Val	B	neonatal_control_mean	neonatal_ART_mean	neonatal_ART_min_control_deltaBeta	chr	pos	strand	Nearest_gene	Distance_to_nearest_gene_bp	Islands_Name	Relation_to_Island	UCSC_RefGene_Name	UCSC_RefGene_Group	Methyl450_Loci
cg10080497	-0.308332	-0.0258053	-3.85494	0.000155255	0.0492534	0.750456	0.459406	0.50973	0.0503239	chr6	116330012	+	FRK	51909		OpenSea	FRK	Body
cg00583731	-0.379768	0.134732	-3.85796	0.000153484	0.0489924	0.760387	0.472875	0.540441	0.0675659	chr17	66707367	-	FAM20A	-109838		OpenSea			TRUE
cg00397871	-0.329	0.270608	-3.85964	0.000152505	0.0488945	0.765922	0.504362	0.560468	0.0561062	chr7	31692686	+	PPP1R17	-33643		OpenSea	CCDC129	3'UTR	TRUE
cg11884270	-0.300798	0.373603	-3.8627	0.000150737	0.0486627	0.776015	0.524195	0.576275	0.0520802	chr7	63772936	-	ZNF736	-250		OpenSea	ZNF736;ZNF736	TSS1500;TSS1500
cg19892584	-0.342744	0.147226	-3.86575	0.000148992	0.0484539	0.786091	0.479926	0.540751	0.0608252	chr1	63828819	+	ALG6	-4442		OpenSea
cg12819931	-0.331309	0.494181	-3.86633	0.000148664	0.0483994	0.788	0.535585	0.59887	0.0632854	chr10	30663455	-	MTPAP	-25208		OpenSea	LOC729668	TSS200	TRUE
cg24768135	0.532515	-0.16023	3.87063	0.000146244	0.0483079	0.802202	0.552364	0.445841	-0.106523	chr17	4805392	+	CHRNE	977	chr17:4802265-4805402	Island	CHRNE;C17orf107	Body;3'UTR	TRUE
cg20517937	-0.382191	1.21859	-3.87756	0.00014242	0.0478396	0.825142	0.652125	0.705016	0.0528906	chr8	101738685	-	PABPC1	-3746	chr8:101733213-101735222	S_Shelf
cg10536076	0.348916	-1.43139	3.87714	0.000142649	0.0478396	0.823752	0.319514	0.261507	-0.0580068	chr5	83017921	-	HAPLN1	-490	chr5:83017894-83018358	Island	HAPLN1	TSS1500	TRUE
cg16761754	0.51129	-0.873671	3.88164	0.000140213	0.0476541	0.838664	0.413634	0.34017	-0.0734642	chr14	105127242	+	INF2	-28732	chr14:105126190-105126732	S_Shore			TRUE
cg24993501	-0.305172	0.710627	-3.88149	0.000140295	0.0476541	0.838156	0.572725	0.632736	0.0600107	chr9	125794756	+	GPR21	-2050		OpenSea	GPR21;RABGAP1	TSS1500;Body
cg06552368	0.351593	-1.36436	3.88148	0.000140297	0.0476541	0.838143	0.327152	0.272083	-0.0550689	chr11	118972898	+	C2CD2L	-5195	chr11:118972181-118972409	S_Shore	DPAGT1	TSS200	TRUE
cg16097532	-0.498585	0.831217	-3.89538	0.00013302	0.0467546	0.884265	0.595298	0.658178	0.0628795	chr14	105416166	-	PLD4	25007		OpenSea	AHNAK2	Body	TRUE
cg04508948	-0.26868	0.208722	-3.90954	0.000125975	0.045828	0.931401	0.496715	0.550167	0.0534521	chr4	140357651	-	RAB33B	-17310	chr4:140357362-140357610	S_Shore
cg10318313	-0.356104	0.394173	-3.91398	0.00012384	0.0456398	0.946209	0.512224	0.583203	0.070979	chr11	3014937	-	NAP1L4	-1331	chr11:3012799-3014181	S_Shore	NAP1L4	TSS1500	TRUE
cg14937614	0.378841	-0.0213174	3.91836	0.000121769	0.045313	0.960825	0.539246	0.479573	-0.0596737	chr17	78992499	+	BAIAP2	-16463		OpenSea
cg09395805	-0.464195	0.544021	-3.91874	0.000121593	0.0452707	0.962081	0.547371	0.605401	0.0580305	chr6	27186076	-	PRSS16	-29426		OpenSea			TRUE
cg16511449	-0.286212	0.893179	-3.91955	0.000121211	0.045247	0.964802	0.609567	0.66035	0.0507827	chr5	6531950	-	UBE2QL1	83215		OpenSea
cg14950698	-0.327685	-1.05155	-3.94577	0.000109528	0.0436724	1.05266	0.29361	0.345515	0.0519047	chr2	39112055	+	ARHGEF33	-4966		OpenSea
cg16898619	-0.295919	1.18209	-3.95157	0.000107091	0.0432719	1.07217	0.652358	0.703102	0.0507441	chr1	173243793	-	TNFSF4	-67342		OpenSea	LOC100506023	Body
cg25540920	-0.338909	-0.0427906	-3.96352	0.000102236	0.042715	1.1124	0.45545	0.506789	0.0513384	chr1	67987624	+	SERBP1	-91556		OpenSea
cg07787354	-0.350104	-1.02702	-3.97268	9.86556e-05	0.0420924	1.14333	0.292217	0.354839	0.0626217	chr1	52263983	+	NRD1	80494		OpenSea	NRD1;NRD1;NRD1	Body;Body;Body
cg17377625	0.262852	-0.997568	3.97761	9.67785e-05	0.0418886	1.16	0.374223	0.323454	-0.0507681	chr3	16555347	+	RFTN1	-135	chr3:16554327-16555413	Island	RFTN1	TSS200	TRUE
cg00394214	0.320375	-1.31496	3.9833	9.46538e-05	0.0415916	1.17926	0.33421	0.275913	-0.0582968	chr19	17420434	-	MRPL34	3958	chr19:17420717-17420939	N_Shore	DDA1;DDA1	5'UTR;1stExon	TRUE
cg20048602	0.227047	-0.697445	3.99337	9.10025e-05	0.0411258	1.2134	0.42001	0.369288	-0.0507213	chr1	1310743	+	AURKAIP1	-207	chr1:1309140-1311039	Island	AURKAIP1;AURKAIP1;AURKAIP1;AURKAIP1	5'UTR;1stExon;TSS200;TSS200
cg26536949	-1.1436	0.323164	-3.99563	9.01988e-05	0.0410193	1.2211	0.455355	0.585182	0.129827	chr17	57053	-	DOC2B	-25627	chr17:56119-57232	Island			TRUE
cg10613815	-0.332234	-0.418392	-3.99845	8.92103e-05	0.0408917	1.23067	0.393477	0.445461	0.0519833	chr8	11283299	-	BLK	-68211		OpenSea	C8orf12;FAM167A	Body;Body	TRUE
cg26111308	0.451936	1.09985	4.01049	8.50981e-05	0.0405304	1.27163	0.716487	0.655678	-0.0608081	chr17	18699050	+	TVP23B	14743		OpenSea	TVP23B	Body
cg01124573	-0.390981	0.531581	-4.01243	8.4454e-05	0.0404095	1.27823	0.53616	0.604845	0.0686844	chr4	62291121	-	LPHN3	223262		OpenSea
cg12639234	-0.325944	0.826488	-4.01935	8.21878e-05	0.0400178	1.30185	0.597845	0.649218	0.0513726	chr8	18248964	+	NAT2	210	chr8:18244455-18245226	S_Shelf	NAT2	5'UTR	TRUE
cg06962918	0.403089	1.15105	4.01913	8.22605e-05	0.0400178	1.30108	0.718531	0.66851	-0.0500205	chr7	18127112	-	PRPS1L1	-59627	chr7:18125914-18127009	S_Shore			TRUE
cg09817162	-0.607591	2.39948	-4.01822	8.25561e-05	0.0400178	1.29797	0.788013	0.839908	0.0518954	chr6	27185676	+	PRSS16	-29826		OpenSea			TRUE
cg21921917	-0.32296	1.18125	-4.02358	8.08335e-05	0.0398104	1.31628	0.65203	0.702776	0.050746	chr15	42382857	-	PLA2G4D	3895		OpenSea	PLA2G4D	Body
cg04393512	-0.348732	1.02166	-4.03687	7.6713e-05	0.03886	1.36173	0.621128	0.681272	0.0601433	chr7	1663970	-	ELFN1	-63785	chr7:1660480-1660781	S_Shelf
cg09598075	-0.423272	0.0738569	-4.04979	7.28968e-05	0.0381803	1.40606	0.456076	0.534119	0.0780434	chr1	248274759	-	OR2M5	-33691		OpenSea
cg09718144	-0.413369	-0.909212	-4.05159	7.23821e-05	0.0380882	1.41222	0.310072	0.374298	0.064226	chr12	11849042	+	ETV6	46255		OpenSea	ETV6	Body
cg05660681	-0.351518	0.540219	-4.06415	6.88694e-05	0.0372839	1.45545	0.544863	0.606306	0.0614431	chr19	53233083	-	ZNF611	5224	chr19:53228973-53229195	S_Shelf	ZNF611;ZNF611;ZNF611;ZNF611;ZNF611	1stExon;5'UTR;5'UTR;5'UTR;5'UTR	TRUE
cg19858637	-0.359357	0.728699	-4.08156	6.42706e-05	0.0361774	1.51554	0.573309	0.635386	0.0620769	chr17	75170661	-	SEC14L1	85831		OpenSea	SEC14L1;SEC14L1;SEC14L1;SEC14L1;SEC14L1;SEC14L1	Body;Body;Body;Body;Body;Body
cg13231501	-0.347534	-0.316563	-4.09752	6.03139e-05	0.0354593	1.57079	0.407872	0.462517	0.0546448	chr2	97653560	-	FAHD2B	107016	chr2:97651764-97652441	S_Shore	FAM178B	TSS1500	TRUE
cg08679730	-0.32545	1.08263	-4.10872	5.76762e-05	0.0346175	1.60969	0.63145	0.690641	0.0591909	chr11	109690342	+	ZC3H12C	-273745		OpenSea
cg02771401	-0.380777	1.66071	-4.10867	5.76892e-05	0.0346175	1.60949	0.71184	0.766365	0.0545252	chr3	71651741	+	EIF4E3	122785		OpenSea
cg24531698	-0.385709	-0.109143	-4.12224	5.4641e-05	0.0341207	1.65673	0.439802	0.497538	0.0577364	chr10	112707262	-	SHOC2	27958		OpenSea	SHOC2	5'UTR
cg14822525	-0.259704	0.606884	-4.12524	5.39882e-05	0.0340311	1.66719	0.562672	0.61628	0.0536078	chr11	59579648	+	MRPL16	-1304	chr11:59578090-59578379	S_Shore	MRPL16	TSS1500	TRUE
cg05863825	-0.343119	0.0819294	-4.13836	5.12189e-05	0.0334033	1.71302	0.470105	0.52958	0.0594751	chr5	115366185	+	COMMD10	-54503		OpenSea
cg16572859	0.308108	-1.54807	4.13781	5.13316e-05	0.0334033	1.71111	0.298049	0.245703	-0.0523462	chr19	18263815	+	ENSG00000268173	-153	chr19:18263187-18264641	Island	PIK3R2	TSS200	TRUE
cg25164929	-0.34699	0.399083	-4.13954	5.09772e-05	0.0333212	1.71714	0.528439	0.580553	0.0521142	chr2	865218	-	SNTG2	-81336	chr2:863930-865091	S_Shore	LINC01115;LINC01115	TSS1500;TSS1500
cg08419606	-0.354462	1.20016	-4.14625	4.96195e-05	0.0330902	1.74064	0.651768	0.705139	0.0533706	chr10	132291864	-	GLRX3	357202		OpenSea			TRUE
cg26097381	-0.356788	0.14879	-4.15925	4.70888e-05	0.0323857	1.78622	0.479369	0.541339	0.0619698	chr6	31779598	-	HSPA1L	3244	chr6:31782872-31785190	N_Shelf	HSPA1L	Body	TRUE
cg21926875	0.288421	-1.34799	4.16181	4.66044e-05	0.0321746	1.79522	0.327144	0.271368	-0.0557759	chr2	47596410	-	EPCAM	124	chr2:47596629-47597256	N_Shore	EPCAM;EPCAM	5'UTR;1stExon	TRUE
cg14582248	-0.316338	1.21382	-4.17502	4.41823e-05	0.0314922	1.8417	0.655658	0.707057	0.0513986	chr6	5066984	-	PPP1R3G	-18736		OpenSea			TRUE
cg08874599	-0.387733	-0.565231	-4.19134	4.13565e-05	0.0310659	1.89928	0.363531	0.425245	0.0617137	chr19	24184523	+	ZNF254	-85472		OpenSea			TRUE
cg09132335	-0.323314	0.110842	-4.19058	4.14843e-05	0.0310659	1.8966	0.481727	0.532422	0.050695	chr1	79020146	+	PTGFR	63390		OpenSea
cg02406531	-0.488817	-0.574976	-4.19273	4.11243e-05	0.0310402	1.90419	0.348238	0.432279	0.0840413	chr5	102559788	-	C5orf30	-34615		OpenSea			TRUE
cg01678472	-0.368569	1.69039	-4.20823	3.86154e-05	0.0302349	1.95905	0.71818	0.770046	0.0518666	chr17	73056797	+	KCTD2	13458		OpenSea	KCTD2	Body	TRUE
cg02173969	-0.333717	0.530951	-4.21692	3.72731e-05	0.0298884	1.98989	0.549822	0.602511	0.0526895	chr6	28882863	+	TRIM27	8903		OpenSea	TRIM27	Body	TRUE
cg17820495	-0.243848	0.418415	-4.23766	3.42469e-05	0.0290319	2.06371	0.528957	0.586172	0.0572151	chr8	128844842	-	MYC	96513		OpenSea	PVT1	Body	TRUE
cg12610079	-0.418336	0.712713	-4.23252	3.49732e-05	0.0290319	2.04541	0.561308	0.635466	0.0741572	chr1	162838809	-	HSD17B7	78274		OpenSea	C1orf110	TSS1500	TRUE
cg11441952	-0.317356	-0.137429	-4.24563	3.31481e-05	0.0289074	2.09215	0.436919	0.492629	0.0557099	chr1	87199496	+	SH3GLB1	28919		OpenSea	SH3GLB1;SH3GLB1;SH3GLB1;SH3GLB1	Body;Body;Body;Body
cg26128898	-0.342267	-0.460268	-4.25329	3.21233e-05	0.028363	2.11954	0.384263	0.438603	0.0543402	chr15	68315767	-	PIAS1	-30750		OpenSea
cg11552672	-0.342126	0.799453	-4.28228	2.8514e-05	0.0273047	2.22353	0.592855	0.645882	0.0530263	chr19	52779430	+	ZNF766	6607		OpenSea	ZNF766	Body
cg24309625	-0.423584	0.703976	-4.29262	2.7323e-05	0.0269714	2.26077	0.557223	0.635564	0.0783401	chr16	30431080	-	DCTPP1	10316	chr16:30428870-30429799	S_Shore
cg09022490	-0.429813	0.553552	-4.29215	2.73764e-05	0.0269714	2.25907	0.539452	0.610175	0.0707227	chr1	33104339	+	RBBP4	-12410		OpenSea	ZBTB8OS;ZBTB8OS;ZBTB8OS;ZBTB8OS;ZBTB8OS;ZBTB8OS;ZBTB8OS;ZBTB8OS	Body;Body;Body;Body;5'UTR;5'UTR;5'UTR;5'UTR
cg25309998	-0.318647	1.02097	-4.29951	2.65562e-05	0.0267553	2.28562	0.629441	0.679527	0.0500862	chr11	129018498	+	ARHGAP32	43595		OpenSea	ARHGAP32	Body
cg12360753	-0.330763	0.344179	-4.29927	2.65828e-05	0.0267553	2.28474	0.516593	0.573199	0.0566059	chr4	170802626	+	C4orf27	-123523		OpenSea			TRUE
cg11275805	-0.399975	0.885599	-4.30549	2.5908e-05	0.026522	2.30719	0.595361	0.659792	0.064431	chr5	109749834	-	TMEM232	312532		OpenSea
cg18028380	-0.409107	1.78203	-4.30495	2.59657e-05	0.026522	2.30525	0.730555	0.781216	0.0506617	chr16	58119869	-	C16orf80	43485		OpenSea
cg10638600	-0.36789	0.82782	-4.30967	2.54627e-05	0.0262557	2.32233	0.588737	0.651983	0.0632462	chr1	73311476	+	NEGR1	-563060		OpenSea
cg15205592	-0.357284	1.44666	-4.31292	2.51224e-05	0.0261279	2.33408	0.686946	0.738541	0.0515951	chr1	55476050	+	BSND	11445		OpenSea
cg16209827	-0.286938	0.446029	-4.3493	2.15963e-05	0.0241964	2.46617	0.536366	0.588632	0.0522654	chr7	86595378	-	KIAA1324L	93637		OpenSea	KIAA1324L;KIAA1324L;KIAA1324L;KIAA1324L	TSS200;Body;5'UTR;5'UTR
cg10553748	0.338385	-0.172071	4.35585	2.10141e-05	0.0239935	2.49005	0.517013	0.452923	-0.0640905	chr17	4804674	+	CHRNE	1695	chr17:4802265-4805402	Island	CHRNE;C17orf107	Body;3'UTR	TRUE
cg07395951	0.357804	-1.56591	4.35581	2.1018e-05	0.0239935	2.48988	0.297968	0.244107	-0.0538611	chr2	241392189	-	GPC1	17102	chr2:241391876-241393598	Island	PP14571;GPC1	Body;Body
cg06524479	0.327194	-1.29798	4.36813	1.99636e-05	0.0236077	2.53486	0.332658	0.279073	-0.0535855	chr16	66878676	+	CA7	395	chr16:66878172-66879072	Island	CA7;CA7	TSS200;Body	TRUE
cg06438056	0.352398	-1.85983	4.41505	1.63927e-05	0.0217739	2.70715	0.262519	0.20851	-0.0540092	chr1	33502433	+	AK2	160	chr1:33502201-33502719	Island	AK2;AK2;AK2;AK2	1stExon;1stExon;5'UTR;5'UTR	TRUE
cg21919820	-0.384175	1.77297	-4.44071	1.47083e-05	0.0208837	2.80199	0.727564	0.781314	0.0537499	chr7	28081543	+	JAZF1	138819		OpenSea	JAZF1	Body	TRUE
cg23679920	-0.425437	-0.811659	-4.43953	1.47821e-05	0.0208837	2.79761	0.324575	0.389058	0.0644824	chr12	42376057	-	GXYLT1	162624		OpenSea
cg14070821	-0.331269	0.459642	-4.45516	1.38342e-05	0.020328	2.8556	0.531324	0.594167	0.0628428	chr9	98477894	-	ERCC6L2	-160089		OpenSea			TRUE
cg19301602	-0.365349	-0.783156	-4.45795	1.36714e-05	0.020308	2.86596	0.333994	0.386683	0.0526891	chr3	46855194	+	PRSS50	-1131	chr3:46853727-46854138	S_Shore
cg20628191	-0.463228	-0.57241	-4.46361	1.33466e-05	0.0199147	2.88701	0.353767	0.428313	0.0745464	chr1	20265229	-	PLA2G2E	-15120		OpenSea
cg23048256	-0.337786	0.415079	-4.46352	1.33516e-05	0.0199147	2.88667	0.528247	0.584449	0.0562015	chr1	41791807	+	FOXO6	-35787		OpenSea
cg09623986	-0.430007	0.189471	-4.47825	1.25399e-05	0.0198075	2.94158	0.482111	0.550471	0.0683599	chr2	74753896	+	DQX1	-434	chr2:74756223-74757930	N_Shelf	AUP1;DQX1	3'UTR;TSS1500	TRUE
cg20713816	0.411062	-2.11011	4.47566	1.26791e-05	0.0198075	2.93192	0.237812	0.18079	-0.0570213	chr5	89705801	+	CETN3	-199	chr5:89705736-89705942	Island	CETN3	TSS200	TRUE
cg25363550	-0.324845	0.746926	-4.47146	1.29078e-05	0.0198075	2.91627	0.586657	0.636703	0.0500453	chr14	69102176	-	ZFP36L1	157781		OpenSea
cg22793203	-0.361977	0.965319	-4.48634	1.2115e-05	0.0195577	2.97175	0.616672	0.671794	0.0551226	chr1	243753445	+	AKT3	259985		OpenSea	AKT3;AKT3;AKT3	Body;Body;Body
cg14328442	-0.446695	0.326537	-4.50464	1.12037e-05	0.0189755	3.04023	0.500938	0.573493	0.0725549	chr6	149820472	+	ZC3H12D	-14276		OpenSea
cg07672474	-0.344114	1.07729	-4.50901	1.09958e-05	0.0189275	3.05662	0.634146	0.687933	0.0537864	chr1	173226934	-	TNFSF4	-50483		OpenSea	LOC100506023	Body
cg19848478	-0.432005	0.123282	-4.52031	1.04759e-05	0.0186116	3.09905	0.466187	0.541026	0.0748389	chr12	44904546	-	NELL2	366334		OpenSea	NELL2;NELL2;NELL2;NELL2;NELL2	Body;Body;Body;Body;Body
cg00484899	-0.374418	0.158924	-4.51757	1.05996e-05	0.0186116	3.08876	0.490164	0.540681	0.0505167	chr8	110309784	-	ENY2	-36769		OpenSea	NUDCD1;NUDCD1	Body;Body
cg27082223	-0.384317	-0.135345	-4.52872	1.01043e-05	0.0184034	3.13068	0.439205	0.492534	0.0533283	chr14	77777888	+	GSTZ1	-9339		OpenSea	POMT2	Body
cg13290673	-0.508783	1.25419	-4.53185	9.96931e-06	0.0182956	3.14247	0.63622	0.715637	0.0794168	chr2	159860200	-	TANC1	35018		OpenSea	TANC1;TANC1	5'UTR;5'UTR
cg18402324	-0.414136	-0.413264	-4.54171	9.55528e-06	0.0182539	3.17963	0.392293	0.447299	0.0550057	chr15	33036133	+	GREM1	25959		OpenSea
cg17559887	-0.393561	0.359484	-4.55285	9.10734e-06	0.0180873	3.2217	0.510477	0.57907	0.0685926	chr20	55912909	-	SPO11	8095		OpenSea	SPO11;SPO11	Body;Body
cg06263077	-0.371426	1.0379	-4.55464	9.03753e-06	0.0180337	3.22844	0.628611	0.681904	0.0532937	chr11	126156996	+	TIRAP	3992	chr11:126152722-126153400	S_Shelf	TIRAP;TIRAP	5'UTR;5'UTR	TRUE
cg16052222	-0.352734	-0.461869	-4.56367	8.69164e-06	0.0176061	3.26264	0.384367	0.439524	0.055157	chr8	13187858	-	DLC1	184537		OpenSea	DLC1;DLC1	Body;Body
cg03904042	1.05209	-1.05399	4.56929	8.483e-06	0.0174622	3.28394	0.440653	0.322916	-0.117737	chr20	32255491	+	NECAB3	6723	chr20:32254811-32255989	Island	NECAB3;NECAB3;C20orf134	Body;Body;1stExon	TRUE
cg17618987	-0.354186	0.575048	-4.57648	8.22315e-06	0.0172281	3.31121	0.552605	0.612027	0.059422	chr22	16190030	+	OR11H1	259775	chr22:16192654-16193098	N_Shelf			TRUE
cg16618685	-0.339551	0.239895	-4.61095	7.08013e-06	0.0163451	3.44243	0.500819	0.555225	0.0544059	chr16	23608722	-	NDUFAB1	-1111	chr16:23607250-23607846	S_Shore	NDUFAB1	TSS1500	TRUE
cg21472448	-0.413905	1.65533	-4.62873	6.55197e-06	0.0162064	3.51042	0.714147	0.765524	0.0513765	chr12	13156131	+	HEBP1	-2925	chr12:13154088-13154866	S_Shore	HTR7P	Body	TRUE
cg20757729	-0.37637	1.15092	-4.64068	6.21863e-06	0.0161151	3.55623	0.633872	0.701936	0.0680637	chr4	71801196	-	MOB1B	33102		OpenSea	MOB1B;MOB1B;MOB1B	5'UTR;Body;Body
cg07426132	-0.332548	0.20392	-4.6331	6.42824e-06	0.0161151	3.52715	0.490746	0.550601	0.0598542	chr16	95717	-	POLR3K	7911		OpenSea
cg14450718	-0.354519	-0.0631801	-4.65677	5.79547e-06	0.015626	3.61806	0.450639	0.504991	0.0543521	chr1	156253364	-	TMEM79	-706		OpenSea	TMEM79;SMG5;TMEM79	TSS1500;TSS1500;Body
cg18368637	-0.419686	1.38876	-4.66848	5.50511e-06	0.0152898	3.66317	0.668017	0.733212	0.0651949	chr6	144179905	-	ZC2HC1B	-5668		OpenSea	LTV1	Body	TRUE
cg14559709	-0.394935	0.30239	-4.67802	5.27882e-06	0.0150886	3.70001	0.508144	0.566481	0.0583366	chr1	234785604	-	IRF2BP2	-40334		OpenSea	LOC101927787	Body
cg22444983	-0.424747	0.985891	-4.70067	4.77739e-06	0.0148543	3.78762	0.611504	0.676773	0.0652683	chr7	152589047	+	ACTR3B	132214	chr7:152591060-152591360	N_Shelf			TRUE
cg13818708	-0.298176	0.227081	-4.70901	4.60455e-06	0.0148348	3.81998	0.500107	0.551844	0.0517373	chr6	30291314	-	TRIM39	-3307	chr6:30294169-30295071	N_Shelf	HCG18;HCG18	Body;Body	TRUE
cg03217360	-0.414458	1.65312	-4.71857	4.41372e-06	0.0146766	3.85714	0.713009	0.76532	0.0523113	chr14	101438430	+	ENSG00000269375	79166		OpenSea	SNORD114-15;SNORD114-14	TSS1500;TSS200	TRUE
cg12457341	-0.443236	1.53566	-4.74611	3.90596e-06	0.0137845	3.96448	0.689112	0.752609	0.0634971	chr7	27087907	+	HOXA1	47686		OpenSea			TRUE
cg17067351	-0.361463	0.504004	-4.75663	3.72736e-06	0.0135962	4.0056	0.542524	0.599288	0.0567642	chr8	29176042	+	DUSP4	32143		OpenSea
cg05248798	-0.390251	1.64193	-4.76078	3.65912e-06	0.0135772	4.02183	0.711926	0.765015	0.0530894	chr15	30022883	+	TJP1	91823		OpenSea	TJP1;TJP1;TJP1;TJP1	Body;Body;Body;Body
cg17090989	-0.327613	0.638276	-4.76891	3.5288e-06	0.0134176	4.0537	0.563708	0.621765	0.0580574	chr9	81485009	-	PSAT1	572951		OpenSea
cg05839074	-0.397274	1.19639	-4.79416	3.15206e-06	0.0129273	4.15291	0.649643	0.705646	0.0560028	chr19	10906075	+	TMED1	40891		OpenSea	DNM2;DNM2;DNM2;DNM2;DNM2	Body;Body;Body;Body;Body
cg10351795	-0.384857	-0.0622961	-4.79356	3.16065e-06	0.0129273	4.15052	0.446162	0.506763	0.0606018	chr3	133744113	+	SLCO2A1	4807	chr3:133747920-133748266	N_Shelf	SLCO2A1	Body	TRUE
cg13300098	-0.394575	0.710532	-4.84863	2.46719e-06	0.0126559	4.36829	0.567656	0.633824	0.0661677	chr9	33036573	+	DNAJA1	11365		OpenSea	DNAJA1;DNAJA1	ExonBnd;Body
cg24434232	-0.377864	0.514655	-4.84309	2.52959e-06	0.0126559	4.34633	0.539646	0.602197	0.0625508	chr7	73695326	+	CLIP2	-8479		OpenSea			TRUE
cg25302189	0.438241	-2.08397	4.8701	2.23879e-06	0.0125908	4.45373	0.240044	0.184039	-0.0560053	chr16	30441500	+	DCTPP1	-105	chr16:30441095-30441675	Island	DCTPP1	TSS200
cg15604025	-0.346083	0.80254	-4.8682	2.25816e-06	0.0125908	4.44615	0.59439	0.64714	0.0527494	chr2	196941625	+	DNAH7	-8090		OpenSea
cg21052383	-0.394605	0.579233	-4.85604	2.38589e-06	0.0125908	4.39776	0.550694	0.612971	0.0622767	chr13	114141288	-	TMCO3	-4022	chr13:114144455-114145625	N_Shelf	DCUN1D2	Body	TRUE
cg21265853	-0.489985	1.72206	-4.90644	1.8981e-06	0.0122851	4.59897	0.711779	0.773694	0.0619149	chr22	32779470	+	RFPL3	25617		OpenSea	LOC339666	Body
cg27492625	-0.492355	0.078956	-4.92682	1.72964e-06	0.0116017	4.68077	0.449269	0.538088	0.0888189	chr3	150987430	+	P2RY14	8825		OpenSea	MED12L;P2RY14	Body;5'UTR
cg04471375	-0.487725	0.626493	-4.93778	1.64505e-06	0.0113681	4.7249	0.547917	0.621475	0.0735578	chr16	58752165	+	GOT2	16096		OpenSea	GOT2	Body	TRUE
cg19722928	-0.50873	1.14242	-4.9583	1.49745e-06	0.0109646	4.80766	0.635696	0.697565	0.0618692	chr18	12534404	+	SPIRE1	123729		OpenSea	SPIRE1;SPIRE1;SPIRE1	Body;Body;Body
cg19361719	-0.401216	1.44183	-4.97746	1.3712e-06	0.0108583	4.88521	0.682904	0.740643	0.0577393	chr1	15382168	-	TMEM51	-96860		OpenSea	KAZN;KAZN;KAZN;KAZN;KAZN	Body;Body;Body;Body;Body
cg08344493	-0.463328	1.40957	-4.9701	1.41841e-06	0.0108583	4.8554	0.668627	0.7369	0.0682726	chr11	133735550	-	SPATA19	-20155	chr11:133734701-133735164	S_Shore			TRUE
cg03904551	-0.400229	1.12612	-5.03972	1.02828e-06	0.0104183	5.13872	0.636601	0.696652	0.0600516	chr1	27582059	-	WDTC1	20901		OpenSea	WDTC1;WDTC1	5'UTR;5'UTR
cg15860848	-0.40278	0.433516	-5.02682	1.09168e-06	0.0104183	5.08601	0.532492	0.586854	0.0543621	chr2	187409740	-	ITGAV	-45052		OpenSea
cg08576073	-0.380378	0.458113	-4.9928	1.27763e-06	0.0104183	4.94746	0.533272	0.592923	0.0596514	chr8	41445193	+	AGPAT6	9475		OpenSea	AGPAT6	5'UTR	TRUE
cg20689675	-0.397082	0.664033	-5.10022	7.7554e-07	0.00931277	5.38733	0.56847	0.626355	0.0578851	chr18	44811154	+	SKOR2	-35601		OpenSea
cg27069150	-0.461914	0.790072	-5.09451	7.96517e-07	0.00931277	5.3638	0.582258	0.645156	0.0628979	chr19	28265629	-	NONE	NONE		OpenSea
cg01414687	0.360074	-1.29629	5.12305	6.96766e-07	0.00906731	5.48176	0.335042	0.276776	-0.0582655	chr1	31846873	+	FABP3	-951		OpenSea	FABP3	TSS1500	TRUE
cg17712601	-0.389976	0.837079	-5.15668	5.94746e-07	0.0084535	5.62137	0.589305	0.653917	0.0646114	chr1	29036386	-	YTHDF2	-26885		OpenSea	GMEB1;GMEB1	Body;Body
cg22213475	-0.514722	0.784659	-5.17308	5.50388e-07	0.00843596	5.68974	0.566055	0.648955	0.0829003	chr2	175245419	-	CIR1	15024		OpenSea	CIR1	Body
cg24394328	-0.473712	0.883498	-5.23132	4.17422e-07	0.00775785	5.93373	0.594794	0.65952	0.0647263	chr1	15701833	-	EFHD2	-34558		OpenSea	FHAD1	Body
cg00334349	-0.407849	0.457898	-5.21893	4.42788e-07	0.00775785	5.88167	0.533116	0.592116	0.0589996	chr7	127928611	+	LEP	47275		OpenSea
cg05275649	-0.39806	0.247609	-5.26361	3.57749e-07	0.00700893	6.06988	0.501685	0.557403	0.0557176	chr12	21483871	-	IAPP	-41947		OpenSea	SLCO1A2;SLCO1A2	Body;Body
cg19680257	-0.404823	1.2481	-5.33717	2.51118e-07	0.00663704	6.38237	0.655318	0.713098	0.0577805	chr6	89592321	+	RNGTT	80994		OpenSea	RNGTT	Body	TRUE
cg27009302	-0.340602	0.871168	-5.94028	1.21755e-08	0.00262149	9.06006	0.606905	0.658647	0.0517425	chr22	50810355	-	PPP6R2	28604		OpenSea	PPP6R2;PPP6R2;PPP6R2;PPP6R2	5'UTR;5'UTR;5'UTR;5'UTR
cg07555059	-0.394967	0.515059	-5.93962	1.22173e-08	0.00262149	9.05702	0.542993	0.603058	0.060065	chr1	153092022	+	SPRR2F	-6032		OpenSea
