# Supplementary material for: Assisted reproductive technologies are associated with limited epigenetic variation at birth that largely resolves by adulthood
Source: Nat Commun. 2019 Sep 2;10:3922. doi: 10.1038/s41467-019-11929-9 (PMC6718382; doi:10.1038/s41467-019-11929-9)
Supplement: Supplementary file 5 — Supplementary Data 2 [file 41467_2019_11929_MOESM5_ESM.xlsx]

## Sheet: Table S2 - ART in Adults
Row.names	logFC	AveExpr	t	P.Value	adj.P.Val	B	adult_control_mean	adult_ART_mean	adult_ART_min_control_deltaBeta	chr	pos	strand	Nearest_gene	Distance_to_nearest_gene_bp	Islands_Name	Relation_to_Island	UCSC_RefGene_Name	UCSC_RefGene_Group	Methyl450_Loci
cg16761754	0.787913	-0.618206	4.41765	1.54657e-05	0.999	2.61899	0.46976	0.375755	-0.0940054	chr14	105127242	+	INF2	-28732	chr14:105126190-105126732	S_Shore			TRUE
cg06444025	0.452293	-1.45921	4.29681	2.57299e-05	0.999	2.18977	0.326614	0.252479	-0.0741355	chr17	4804104	+	CHRNE	2265	chr17:4802265-4805402	Island	CHRNE;C17orf107	Body;3'UTR	TRUE
cg01726265	0.609615	-2.38928	4.16525	4.42378e-05	0.999	1.73372	0.226398	0.155871	-0.0705262	chr17	4804357	-	CHRNE	2012	chr17:4802265-4805402	Island	CHRNE;C17orf107	Body;3'UTR
cg09829164	-0.49796	1.82161	-3.92452	0.000115295	0.999	0.930354	0.73001	0.786019	0.0560089	chr7	4918779	-	RADIL	4571	chr7:4922707-4923576	N_Shelf	RADIL	5'UTR	TRUE
cg11078769	0.423576	0.795585	3.86711	0.000143947	0.999	0.744781	0.668881	0.609508	-0.0593726	chr9	137413998	+	COL5A1	-119622		OpenSea
cg09495303	0.346801	-0.108695	3.73678	0.000235997	0.999	0.332337	0.527612	0.46054	-0.0670717	chr17	4804838	-	CHRNE	1531	chr17:4802265-4805402	Island	CHRNE;C17orf107	Body;3'UTR	TRUE
cg22349396	0.238875	-1.08516	3.58685	0.000410033	0.999	-0.126894	0.358307	0.307591	-0.0507157	chr17	4803684	-	CHRNE	2685	chr17:4802265-4805402	Island	CHRNE;C17orf107	Body;Body	TRUE
cg10553748	0.260332	-0.297738	3.54678	0.000473846	0.999	-0.246821	0.485609	0.432959	-0.0526495	chr17	4804674	+	CHRNE	1695	chr17:4802265-4805402	Island	CHRNE;C17orf107	Body;3'UTR	TRUE
cg26476930	-0.476236	1.10133	-3.4535	0.000660311	0.999	-0.521395	0.625363	0.6919	0.0665361	chr2	731519	-	TMEM18	-54081	chr2:732036-733096	N_Shore			TRUE
cg09395805	-0.376167	0.498217	-3.4278	0.000722659	0.999	-0.595915	0.545047	0.598676	0.0536292	chr6	27186076	-	PRSS16	-29426		OpenSea			TRUE
cg08280036	-0.364605	1.20148	-3.31977	0.00104985	0.999	-0.903676	0.655204	0.70536	0.0501553	chr2	731594	+	TMEM18	-54156	chr2:732036-733096	N_Shore			TRUE
cg20057198	-0.597101	1.76702	-3.28205	0.00119347	0.999	-1.00907	0.698567	0.771148	0.072581	chr2	731561	-	TMEM18	-54123	chr2:732036-733096	N_Shore			TRUE
cg24768135	0.32291	-0.217205	3.27001	0.00124302	0.999	-1.04248	0.506815	0.444689	-0.0621258	chr17	4805392	+	CHRNE	977	chr17:4802265-4805402	Island	CHRNE;C17orf107	Body;3'UTR	TRUE
cg01479768	-0.461151	0.795917	-3.22607	0.00144057	0.999	-1.16348	0.580081	0.647034	0.0669532	chr2	731298	-	TMEM18	-53860	chr2:732036-733096	N_Shore			TRUE
cg17035276	-0.503222	1.69663	-3.1272	0.0019961	0.999	-1.43029	0.704043	0.76523	0.061187	chr2	731289	+	TMEM18	-53851	chr2:732036-733096	N_Shore
cg14222729	-0.440655	0.845448	-3.06265	0.00245935	0.999	-1.60044	0.587738	0.654014	0.0662766	chr2	731215	-	TMEM18	-53777	chr2:732036-733096	N_Shore
cg03904042	0.603048	-1.26626	2.96776	0.00332186	0.999	-1.84466	0.379042	0.296459	-0.0825825	chr20	32255491	+	NECAB3	6723	chr20:32254811-32255989	Island	NECAB3;NECAB3;C20orf134	Body;Body;1stExon	TRUE
cg11395453	0.408755	1.46547	2.93374	0.00369334	0.999	-1.93051	0.76234	0.706558	-0.0557815	chr2	236643623	+	AGAP1	240873		OpenSea	AGAP1;AGAP1	Body;Body	TRUE
cg06739303	0.283014	-0.979845	2.89494	0.00416313	0.999	-2.02731	0.378624	0.324676	-0.0539479	chr10	42863444	-	ZNF33B	270548	chr10:42862953-42863216	S_Shore	LOC441666	Body	TRUE
cg14921437	0.420149	-1.55236	2.83473	0.00500099	0.999	-2.17516	0.310671	0.253507	-0.0571642	chr20	32255988	+	NECAB3	6226	chr20:32254811-32255989	Island	NECAB3;NECAB3;C20orf134	Body;Body;1stExon	TRUE
cg16449687	0.356602	-1.59531	2.7942	0.00564858	0.999	-2.27308	0.301254	0.242719	-0.0585349	chr10	42862876	+	ZNF33B	271116	chr10:42862953-42863216	N_Shore	LOC441666	Body	TRUE
cg27119456	0.397749	-1.32141	2.78445	0.0058154	0.999	-2.29645	0.343771	0.281454	-0.0623171	chr10	42863173	-	ZNF33B	270819	chr10:42862953-42863216	Island	LOC441666	Body	TRUE
cg26536949	-0.777947	0.581796	-2.73291	0.00677326	0.999	-2.41867	0.535813	0.611141	0.0753277	chr17	57053	-	DOC2B	-25627	chr17:56119-57232	Island			TRUE
cg15019001	0.456725	0.177591	2.72662	0.00689948	0.999	-2.43344	0.580451	0.499816	-0.0806345	chr6	33096303	-	HLA-DPA1	-47817		OpenSea	HLA-DPB2	Body	TRUE
cg20219891	-0.369925	1.00587	-2.72443	0.00694394	0.999	-2.43858	0.618918	0.674164	0.0552453	chr2	121496875	+	GLI2	-53110	chr2:121492857-121495234	S_Shore			TRUE
cg09399716	0.446206	0.57043	2.72441	0.00694423	0.999	-2.43861	0.63497	0.574739	-0.0602305	chr2	46890238	+	SOCS5	-35853		OpenSea			TRUE
cg06833823	0.311389	-1.68777	2.68414	0.00780893	0.999	-2.53238	0.283996	0.230999	-0.0529963	chr10	42863068	+	ZNF33B	270924	chr10:42862953-42863216	Island	LOC441666	Body	TRUE
cg23026554	0.374252	-1.54621	2.68325	0.00782898	0.999	-2.53442	0.310674	0.25289	-0.0577835	chr10	42862978	-	ZNF33B	271014	chr10:42862953-42863216	Island	LOC441666	Body	TRUE
cg08681904	0.425318	-1.80326	2.64372	0.00877311	0.999	-2.62516	0.278952	0.22515	-0.0538016	chr8	49427415	+	EFCAB1	220376	chr8:49427074-49427416	Island			TRUE
cg20221740	1.02524	-1.19843	2.63601	0.00896868	0.999	-2.6427	0.445604	0.343799	-0.101805	chr11	107582900	-	SLN	7519		OpenSea	SLN	TSS200
cg12896271	0.579308	-2.38657	2.60017	0.00993077	0.999	-2.72367	0.234767	0.180264	-0.054503	chr4	119512856	-	METTL14	-93667		OpenSea	LOC729218	TSS200
