# Supplementary material for: Assisted reproductive technologies are associated with limited epigenetic variation at birth that largely resolves by adulthood
Source: Nat Commun. 2019 Sep 2;10:3922. doi: 10.1038/s41467-019-11929-9 (PMC6718382; doi:10.1038/s41467-019-11929-9)
Supplement: Supplementary file 6 — Supplementary Data 3 [file 41467_2019_11929_MOESM6_ESM.xlsx]

## Sheet: Table S3 - ART DMRs Neonatal
DMR_region	width	no.cpgs	minfdr	Stouffer	maxbetafc	meanbetafc	nearest_gene	distance_to_nearest_gene_bp	probe_id_in_DMR	probe_chr	probe_pos	neonatal_control_mean	neonatal_ART_mean	neonatal_control_stdev	neonatal_ART_stdev	neonatal_ART_min_control_deltaBeta	adult_control_mean	adult_ART_mean	adult_control_stdev	adult_ART_stdev	adult_ART_min_control_deltaBeta	Islands_Name	Relation_to_Island	UCSC_RefGene_Name	UCSC_RefGene_Group	Methyl450_Loci
chr17:4803684-4805392	1709	6	7.44e-08	0.000416984	0.0881257	0.0519149	CHRNE	1831	cg01726265	chr17	4804357	0.136773	0.0911124	0.093426	0.0655813	-0.0456602	0.226398	0.155871	0.0938514	0.0790031	-0.0705262	chr17:4802265-4805402	Island	CHRNE;C17orf107	Body;3'UTR	NA
chr17:4803684-4805392	1709	6	7.44e-08	0.000416984	0.0881257	0.0519149	CHRNE	1831	cg06444025	chr17	4804104	0.182087	0.14931	0.0632155	0.0577025	-0.032777	0.326614	0.252479	0.0896223	0.0841613	-0.0741355	chr17:4802265-4805402	Island	CHRNE;C17orf107	Body;3'UTR	TRUE
chr17:4803684-4805392	1709	6	7.44e-08	0.000416984	0.0881257	0.0519149	CHRNE	1831	cg09495303	chr17	4804838	0.565416	0.482542	0.11985	0.130243	-0.0828741	0.527612	0.46054	0.0906993	0.0944044	-0.0670717	chr17:4802265-4805402	Island	CHRNE;C17orf107	Body;3'UTR	TRUE
chr17:4803684-4805392	1709	6	7.44e-08	0.000416984	0.0881257	0.0519149	CHRNE	1831	cg10553748	chr17	4804674	0.517111	0.453476	0.0719878	0.0727739	-0.0636353	0.485609	0.432959	0.0769014	0.0731025	-0.0526495	chr17:4802265-4805402	Island	CHRNE;C17orf107	Body;3'UTR	TRUE
chr17:4803684-4805392	1709	6	7.44e-08	0.000416984	0.0881257	0.0519149	CHRNE	1831	cg22349396	chr17	4803684	0.205462	0.173114	0.0631909	0.0590947	-0.0323485	0.358307	0.307591	0.068057	0.0599275	-0.0507157	chr17:4802265-4805402	Island	CHRNE;C17orf107	Body;Body	TRUE
chr17:4803684-4805392	1709	6	7.44e-08	0.000416984	0.0881257	0.0519149	CHRNE	1831	cg24768135	chr17	4805392	0.550037	0.443328	0.101837	0.133588	-0.106709	0.506815	0.444689	0.0984229	0.0970344	-0.0621258	chr17:4802265-4805402	Island	CHRNE;C17orf107	Body;3'UTR	TRUE
chr6:27185676-27186199	524	4	5.97e-07	0.00107755	-0.0782162	-0.0685901	PRSS16	-29564	cg07555084	chr6	27186199	0.689424	0.727169	0.101998	0.0916235	0.0377446	0.680345	0.727074	0.105458	0.0967272	0.0467289		OpenSea			TRUE
chr6:27185676-27186199	524	4	5.97e-07	0.00107755	-0.0782162	-0.0685901	PRSS16	-29564	cg09395805	chr6	27186076	0.543757	0.60173	0.125417	0.097218	0.0579727	0.545047	0.598676	0.112774	0.106217	0.0536292		OpenSea			TRUE
chr6:27185676-27186199	524	4	5.97e-07	0.00107755	-0.0782162	-0.0685901	PRSS16	-29564	cg09817162	chr6	27185676	0.78959	0.840968	0.110283	0.0726363	0.0513781	0.748483	0.782617	0.101831	0.0819434	0.0341337		OpenSea			TRUE
chr6:27185676-27186199	524	4	5.97e-07	0.00107755	-0.0782162	-0.0685901	PRSS16	-29564	cg10279314	chr6	27185896	0.598904	0.643822	0.119542	0.100562	0.0449177	0.573954	0.608953	0.108032	0.0976733	0.0349982		OpenSea			TRUE
chr4:81117853-81119198	1346	10	9.67e-07	0.0688794	0.0705447	0.048433	PRDM8	12102	cg03463411	chr4	81118188	0.460718	0.413122	0.126867	0.136027	-0.0475964	0.439035	0.435775	0.101616	0.101728	-0.0032604	chr4:81118137-81118603	Island	PRDM8;PRDM8	TSS1500;5'UTR	TRUE
chr4:81117853-81119198	1346	10	9.67e-07	0.0688794	0.0705447	0.048433	PRDM8	12102	cg04235768	chr4	81118343	0.241815	0.206591	0.092859	0.0963016	-0.035224	0.234727	0.231651	0.0833047	0.0805909	-0.00307641	chr4:81118137-81118603	Island	PRDM8;PRDM8	TSS1500;5'UTR	TRUE
chr4:81117853-81119198	1346	10	9.67e-07	0.0688794	0.0705447	0.048433	PRDM8	12102	cg05059566	chr4	81118647	0.280757	0.227084	0.128069	0.126988	-0.0536732	0.276936	0.275042	0.0935701	0.0933057	-0.00189442	chr4:81119095-81119391	N_Shore	PRDM8;PRDM8	TSS200;5'UTR	NA
chr4:81117853-81119198	1346	10	9.67e-07	0.0688794	0.0705447	0.048433	PRDM8	12102	cg06307913	chr4	81118794	0.443598	0.405462	0.122726	0.134658	-0.0381364	0.359318	0.354554	0.0914919	0.0902547	-0.00476432	chr4:81119095-81119391	N_Shore	PRDM8;PRDM8;PRDM8	5'UTR;1stExon;5'UTR	TRUE
chr4:81117853-81119198	1346	10	9.67e-07	0.0688794	0.0705447	0.048433	PRDM8	12102	cg06373870	chr4	81117853	0.472848	0.443549	0.0838173	0.0914252	-0.0292991	0.471006	0.469871	0.0835288	0.0768007	-0.00113494	chr4:81118137-81118603	N_Shore	PRDM8;PRDM8	TSS1500;5'UTR	TRUE
chr4:81117853-81119198	1346	10	9.67e-07	0.0688794	0.0705447	0.048433	PRDM8	12102	cg10694470	chr4	81118600	0.32339	0.263022	0.10935	0.118935	-0.0603676	0.309397	0.306351	0.094036	0.0903738	-0.00304599	chr4:81118137-81118603	Island	PRDM8;PRDM8	TSS200;5'UTR	NA
chr4:81117853-81119198	1346	10	9.67e-07	0.0688794	0.0705447	0.048433	PRDM8	12102	cg18073471	chr4	81119198	0.309808	0.284346	0.087415	0.101447	-0.0254617	0.363624	0.356919	0.058285	0.0560641	-0.00670467	chr4:81119095-81119391	Island	PRDM8;PRDM8	5'UTR;5'UTR	TRUE
chr4:81117853-81119198	1346	10	9.67e-07	0.0688794	0.0705447	0.048433	PRDM8	12102	cg26299084	chr4	81118588	0.272559	0.228406	0.0977195	0.106175	-0.0441525	0.260902	0.256876	0.0797515	0.080465	-0.00402646	chr4:81118137-81118603	Island	PRDM8;PRDM8	5'UTR;TSS200	TRUE
chr4:81117853-81119198	1346	10	9.67e-07	0.0688794	0.0705447	0.048433	PRDM8	12102	cg27018912	chr4	81118602	0.288081	0.231683	0.113119	0.120247	-0.0563981	0.272807	0.272798	0.09494	0.0921818	-8.48892e-06	chr4:81118137-81118603	Island	PRDM8;PRDM8	TSS200;5'UTR	NA
chr4:81117853-81119198	1346	10	9.67e-07	0.0688794	0.0705447	0.048433	PRDM8	12102	cg27242132	chr4	81119178	0.408467	0.364798	0.086345	0.10034	-0.0436689	0.399605	0.395788	0.0775107	0.0781728	-0.00381646	chr4:81119095-81119391	Island	PRDM8;PRDM8	5'UTR;5'UTR	TRUE
chr20:32255052-32255988	937	3	1.02e-06	0.00285511	0.138276	0.0870606	NECAB3	6694	cg03904042	chr20	32255491	0.438498	0.320913	0.16608	0.184145	-0.117586	0.379042	0.296459	0.157839	0.161727	-0.0825825	chr20:32254811-32255989	Island	NECAB3;NECAB3;C20orf134	Body;Body;1stExon	TRUE
chr20:32255052-32255988	937	3	1.02e-06	0.00285511	0.138276	0.0870606	NECAB3	6694	cg07470512	chr20	32255052	0.190986	0.133468	0.14079	0.105668	-0.0575174	0.166703	0.119613	0.115163	0.0827537	-0.0470893	chr20:32254811-32255989	Island	NECAB3;NECAB3;C20orf134;C20orf134	Body;Body;1stExon;5'UTR	TRUE
chr20:32255052-32255988	937	3	1.02e-06	0.00285511	0.138276	0.0870606	NECAB3	6694	cg14921437	chr20	32255988	0.369475	0.316877	0.0969216	0.0966042	-0.0525979	0.310671	0.253507	0.11588	0.115265	-0.0571642	chr20:32254811-32255989	Island	NECAB3;NECAB3;C20orf134	Body;Body;1stExon	TRUE
chr1:31846397-31847413	1017	6	5.09e-06	0.571065	0.0539569	0.00680003	FABP3	-982	cg01414687	chr1	31846873	0.338165	0.279733	0.0715015	0.0519129	-0.0584324	0.268264	0.252742	0.0706574	0.0543275	-0.0155221		OpenSea	FABP3	TSS1500	TRUE
chr1:31846397-31847413	1017	6	5.09e-06	0.571065	0.0539569	0.00680003	FABP3	-982	cg02636899	chr1	31847413	0.872312	0.869018	0.0297406	0.0291848	-0.00329435	0.891877	0.891367	0.0142203	0.0171816	-0.000509973		OpenSea	FABP3	TSS1500	NA
chr1:31846397-31847413	1017	6	5.09e-06	0.571065	0.0539569	0.00680003	FABP3	-982	cg03484533	chr1	31846491	0.0656282	0.0626666	0.0163174	0.01561	-0.00296165	0.0627234	0.0614544	0.00929723	0.00930856	-0.00126901		OpenSea	FABP3	TSS1500	TRUE
chr1:31846397-31847413	1017	6	5.09e-06	0.571065	0.0539569	0.00680003	FABP3	-982	cg05226707	chr1	31846699	0.225102	0.197301	0.0482301	0.0421211	-0.0278014	0.159817	0.149596	0.036244	0.0290858	-0.0102205		OpenSea	FABP3	TSS1500	TRUE
chr1:31846397-31847413	1017	6	5.09e-06	0.571065	0.0539569	0.00680003	FABP3	-982	cg07110043	chr1	31846397	0.142475	0.159308	0.107089	0.109509	0.0168333	0.145235	0.140246	0.123563	0.105165	-0.00498937		OpenSea	FABP3	TSS1500	TRUE
chr1:31846397-31847413	1017	6	5.09e-06	0.571065	0.0539569	0.00680003	FABP3	-982	cg24539573	chr1	31846542	0.104413	0.0946524	0.0195286	0.0204198	-0.00976017	0.0860722	0.085476	0.0146997	0.0152002	-0.000596169		OpenSea	FABP3	TSS1500	TRUE
chr12:7780736-7781431	696	6	8.93e-06	0.0201998	-0.0697272	-0.0413887	APOBEC1	37405	cg08762230	chr12	7780736	0.524041	0.537455	0.0583081	0.06218	0.0134137	0.659135	0.657626	0.053816	0.0461333	-0.00150898	chr12:7781003-7781248	N_Shore			TRUE
chr12:7780736-7781431	696	6	8.93e-06	0.0201998	-0.0697272	-0.0413887	APOBEC1	37405	cg09651654	chr12	7781431	0.830875	0.862136	0.119687	0.0791499	0.0312609	0.88756	0.901763	0.107545	0.0881311	0.0142023	chr12:7781003-7781248	S_Shore			TRUE
chr12:7780736-7781431	696	6	8.93e-06	0.0201998	-0.0697272	-0.0413887	APOBEC1	37405	cg10578777	chr12	7781093	0.845268	0.883739	0.116372	0.0844661	0.0384707	0.851277	0.870436	0.112033	0.0851798	0.0191589	chr12:7781003-7781248	Island			TRUE
chr12:7780736-7781431	696	6	8.93e-06	0.0201998	-0.0697272	-0.0413887	APOBEC1	37405	cg14906510	chr12	7781169	0.842557	0.873795	0.0855482	0.0600462	0.0312384	0.871212	0.886523	0.0986286	0.0800478	0.0153114	chr12:7781003-7781248	Island			TRUE
chr12:7780736-7781431	696	6	8.93e-06	0.0201998	-0.0697272	-0.0413887	APOBEC1	37405	cg16874583	chr12	7781004	0.7852	0.809674	0.0862263	0.0671681	0.0244735	0.822278	0.829501	0.0759593	0.0646747	0.00722382	chr12:7781003-7781248	Island			TRUE
chr12:7780736-7781431	696	6	8.93e-06	0.0201998	-0.0697272	-0.0413887	APOBEC1	37405	cg25828445	chr12	7781288	0.794473	0.849258	0.158787	0.10973	0.0547847	0.841495	0.864566	0.138017	0.112591	0.023071	chr12:7781003-7781248	S_Shore			TRUE
chr5:89705234-89706015	782	13	3.58e-05	0.641949	0.0509745	-0.000927196	CETN3	-22	cg02407224	chr5	89705570	0.175356	0.184457	0.0456145	0.0535092	0.00910078	0.0678689	0.0642683	0.014118	0.0121207	-0.00360054	chr5:89705343-89705580	Island	LOC731157;CETN3;CETN3;CETN3;CETN3;CETN3;CETN3	TSS1500;1stExon;1stExon;1stExon;5'UTR;5'UTR;5'UTR	NA
chr5:89705234-89706015	782	13	3.58e-05	0.641949	0.0509745	-0.000927196	CETN3	-22	cg02473687	chr5	89705497	0.0630942	0.0585726	0.00946751	0.00926201	-0.00452158	0.0535444	0.0536144	0.00605663	0.0090413	6.99687e-05	chr5:89705343-89705580	Island	CETN3;CETN3	5'UTR;1stExon	TRUE
chr5:89705234-89706015	782	13	3.58e-05	0.641949	0.0509745	-0.000927196	CETN3	-22	cg05059158	chr5	89705660	0.310638	0.310798	0.0621901	0.0608116	0.000159148	0.196944	0.183383	0.0401797	0.0394763	-0.0135612	chr5:89705343-89705580	S_Shore	CETN3;CETN3;CETN3;LOC731157	TSS200;TSS200;TSS200;TSS200	NA
chr5:89705234-89706015	782	13	3.58e-05	0.641949	0.0509745	-0.000927196	CETN3	-22	cg06187252	chr5	89705784	0.141509	0.128384	0.0351091	0.0277984	-0.0131241	0.0915902	0.0883175	0.0196478	0.0229849	-0.00327266	chr5:89705736-89705942	Island	CETN3;CETN3;CETN3;LOC731157	TSS200;TSS200;TSS200;TSS200	NA
chr5:89705234-89706015	782	13	3.58e-05	0.641949	0.0509745	-0.000927196	CETN3	-22	cg07744993	chr5	89705938	0.0987576	0.104217	0.0358964	0.0458125	0.00545973	0.0658314	0.0622665	0.0119776	0.0107826	-0.00356495	chr5:89705736-89705942	Island	CETN3	TSS1500	TRUE
chr5:89705234-89706015	782	13	3.58e-05	0.641949	0.0509745	-0.000927196	CETN3	-22	cg08935243	chr5	89705635	0.0579229	0.0578125	0.0190179	0.0265283	-0.00011039	0.0492816	0.0475989	0.0086289	0.00764433	-0.00168271	chr5:89705736-89705942	N_Shore	CETN3	TSS200	TRUE
chr5:89705234-89706015	782	13	3.58e-05	0.641949	0.0509745	-0.000927196	CETN3	-22	cg11544721	chr5	89705346	0.0692806	0.0655636	0.0192725	0.0164789	-0.00371697	0.0651514	0.0603406	0.0193475	0.0157537	-0.00481082	chr5:89705343-89705580	Island	CETN3	Body	TRUE
chr5:89705234-89706015	782	13	3.58e-05	0.641949	0.0509745	-0.000927196	CETN3	-22	cg14993293	chr5	89705579	0.215922	0.222701	0.0494037	0.0573006	0.00677942	0.105153	0.0967862	0.0238291	0.0241737	-0.00836663	chr5:89705343-89705580	Island	CETN3;CETN3	5'UTR;1stExon	TRUE
chr5:89705234-89706015	782	13	3.58e-05	0.641949	0.0509745	-0.000927196	CETN3	-22	cg15640707	chr5	89705759	0.160305	0.144754	0.0377063	0.041257	-0.0155507	0.101497	0.103088	0.0259074	0.0275829	0.00159092	chr5:89705736-89705942	Island	CETN3	TSS200	TRUE
chr5:89705234-89706015	782	13	3.58e-05	0.641949	0.0509745	-0.000927196	CETN3	-22	cg18179305	chr5	89705894	0.099351	0.101893	0.0346334	0.0365503	0.00254194	0.0668495	0.0616833	0.0121447	0.011092	-0.0051662	chr5:89705736-89705942	Island	CETN3	TSS1500	TRUE
chr5:89705234-89706015	782	13	3.58e-05	0.641949	0.0509745	-0.000927196	CETN3	-22	cg20713816	chr5	89705801	0.239538	0.182457	0.0800151	0.0586364	-0.0570814	0.171242	0.154886	0.0778433	0.0639724	-0.0163556	chr5:89705736-89705942	Island	CETN3	TSS200	TRUE
chr5:89705234-89706015	782	13	3.58e-05	0.641949	0.0509745	-0.000927196	CETN3	-22	cg22621982	chr5	89706015	0.049616	0.0491243	0.0116919	0.0129643	-0.000491735	0.041101	0.0382438	0.0102967	0.00851656	-0.00285718	chr5:89705343-89705580	S_Shore	CETN3	TSS1500	TRUE
chr5:89705234-89706015	782	13	3.58e-05	0.641949	0.0509745	-0.000927196	CETN3	-22	cg25965290	chr5	89705234	0.120681	0.129869	0.0436654	0.0510697	0.00918761	0.0624546	0.0597417	0.0129957	0.0111682	-0.00271295	chr5:89705343-89705580	N_Shore	CETN3	Body	TRUE
chr6:30291314-30291451	138	3	4.14e-05	0.347392	-0.0499558	-0.0200138	TRIM39	-3238	cg01025894	chr6	30291451	0.861871	0.870108	0.0309985	0.0297054	0.00823675	0.884885	0.882799	0.0201935	0.0163285	-0.0020862	chr6:30294169-30295071	N_Shelf	HCG18;HCG18	Body;Body	TRUE
chr6:30291314-30291451	138	3	4.14e-05	0.347392	-0.0499558	-0.0200138	TRIM39	-3238	cg13818708	chr6	30291314	0.497803	0.549108	0.0765945	0.0833922	0.051305	0.591239	0.589566	0.0891082	0.0798639	-0.00167337	chr6:30294169-30295071	N_Shelf	HCG18;HCG18	Body;Body	TRUE
chr6:30291314-30291451	138	3	4.14e-05	0.347392	-0.0499558	-0.0200138	TRIM39	-3238	cg18286080	chr6	30291349	0.867193	0.869029	0.0277902	0.0345856	0.00183573	0.848631	0.841772	0.0201165	0.0208938	-0.00685981	chr6:30294169-30295071	N_Shelf	HCG18;HCG18	Body;Body	TRUE
chr16:857454-858205	752	5	4.6e-05	0.0217516	0.0926827	0.0759577	GNG13	-7097	cg02407415	chr16	857454	0.374758	0.310962	0.15	0.167498	-0.0637969	0.356281	0.30835	0.145148	0.164313	-0.0479307	chr16:857341-858025	Island	PRR25	Body	TRUE
chr16:857454-858205	752	5	4.6e-05	0.0217516	0.0926827	0.0759577	GNG13	-7097	cg03749207	chr16	857863	0.28086	0.227258	0.133679	0.153034	-0.0536015	0.283159	0.245991	0.129899	0.152787	-0.037168	chr16:857341-858025	Island	PRR25	Body	TRUE
chr16:857454-858205	752	5	4.6e-05	0.0217516	0.0926827	0.0759577	GNG13	-7097	cg06531573	chr16	857576	0.323754	0.273969	0.154655	0.165165	-0.049785	0.271011	0.237318	0.117333	0.133785	-0.0336932	chr16:857341-858025	Island	PRR25	Body	TRUE
chr16:857454-858205	752	5	4.6e-05	0.0217516	0.0926827	0.0759577	GNG13	-7097	cg08395793	chr16	858205	0.47443	0.390139	0.158665	0.16948	-0.0842906	0.36488	0.311271	0.137734	0.162983	-0.0536093	chr16:857341-858025	S_Shore	PRR25	Body	TRUE
chr16:857454-858205	752	5	4.6e-05	0.0217516	0.0926827	0.0759577	GNG13	-7097	cg14223671	chr16	857981	0.363864	0.291926	0.151204	0.181631	-0.0719382	0.262958	0.231674	0.114714	0.130868	-0.0312843	chr16:857341-858025	Island	PRR25	Body	TRUE
chr9:16870464-16871106	643	7	7.3e-05	0.261705	0.0399649	0.0133733	BNC2	-81	cg04389426	chr9	16871106	0.0647305	0.0622533	0.0606894	0.0227419	-0.00247723	0.0523365	0.0485033	0.0117468	0.0109091	-0.00383314	chr9:16870123-16872020	Island	BNC2	TSS1500	TRUE
chr9:16870464-16871106	643	7	7.3e-05	0.261705	0.0399649	0.0133733	BNC2	-81	cg04731710	chr9	16870677	0.0810844	0.0770103	0.0135778	0.0145819	-0.00407412	0.0890241	0.087604	0.0142499	0.0120047	-0.00142016	chr9:16870123-16872020	Island	BNC2;BNC2	1stExon;5'UTR	NA
chr9:16870464-16871106	643	7	7.3e-05	0.261705	0.0399649	0.0133733	BNC2	-81	cg06519278	chr9	16870704	0.0789957	0.0687308	0.0186242	0.0163722	-0.0102649	0.0861752	0.0834781	0.018831	0.0175683	-0.00269714	chr9:16870123-16872020	Island	BNC2;BNC2	1stExon;5'UTR	NA
chr9:16870464-16871106	643	7	7.3e-05	0.261705	0.0399649	0.0133733	BNC2	-81	cg12181133	chr9	16870464	0.0823226	0.0813127	0.0140681	0.0237856	-0.00100995	0.080415	0.0787198	0.0113441	0.0102809	-0.00169521	chr9:16870123-16872020	Island	BNC2	Body	TRUE
chr9:16870464-16871106	643	7	7.3e-05	0.261705	0.0399649	0.0133733	BNC2	-81	cg18956029	chr9	16870888	0.17941	0.159935	0.0394787	0.0414548	-0.0194754	0.178031	0.169836	0.0376774	0.0360115	-0.00819509	chr9:16870123-16872020	Island	BNC2	TSS200	NA
chr9:16870464-16871106	643	7	7.3e-05	0.261705	0.0399649	0.0133733	BNC2	-81	cg19481634	chr9	16870824	0.205042	0.180406	0.0397108	0.0355495	-0.0246368	0.213215	0.203498	0.0406993	0.0285374	-0.00971705	chr9:16870123-16872020	Island	BNC2	TSS200	NA
chr9:16870464-16871106	643	7	7.3e-05	0.261705	0.0399649	0.0133733	BNC2	-81	cg21737173	chr9	16870822	0.336949	0.285764	0.0686414	0.0641214	-0.051185	0.354611	0.338869	0.0788077	0.0672411	-0.0157412	chr9:16870123-16872020	Island	BNC2	TSS200	NA
chr10:76996383-76996533	151	3	0.00011302	0.0550626	-0.0620087	-0.0575157	COMTD1	-689	cg02271943	chr10	76996533	0.807422	0.860209	0.179396	0.110226	0.0527873	0.819363	0.860005	0.141365	0.0867979	0.0406415	chr10:76993892-76995953	S_Shore	COMTD1	TSS1500	TRUE
chr10:76996383-76996533	151	3	0.00011302	0.0550626	-0.0620087	-0.0575157	COMTD1	-689	cg04944931	chr10	76996462	0.751539	0.807856	0.14319	0.096348	0.0563171	0.829441	0.876303	0.162876	0.0922046	0.0468618	chr10:76993892-76995953	S_Shore	COMTD1	TSS1500	TRUE
chr10:76996383-76996533	151	3	0.00011302	0.0550626	-0.0620087	-0.0575157	COMTD1	-689	cg16004814	chr10	76996383	0.518279	0.556105	0.129526	0.0870502	0.0378252	0.476793	0.495866	0.104471	0.0562837	0.0190731	chr10:76993892-76995953	S_Shore	COMTD1	TSS1500	NA
chr2:731073-732037	965	9	0.000239658	0.245804	-0.0698535	-0.0430987	TMEM18	-54116	cg01479768	chr2	731298	0.572229	0.633938	0.139735	0.145181	0.0617089	0.580081	0.647034	0.143763	0.12697	0.0669532	chr2:732036-733096	N_Shore			TRUE
chr2:731073-732037	965	9	0.000239658	0.245804	-0.0698535	-0.0430987	TMEM18	-54116	cg02310723	chr2	731349	0.526372	0.579876	0.117983	0.107564	0.0535044	0.55991	0.607564	0.104334	0.0920825	0.0476546	chr2:732036-733096	N_Shore			NA
chr2:731073-732037	965	9	0.000239658	0.245804	-0.0698535	-0.0430987	TMEM18	-54116	cg08280036	chr2	731594	0.655746	0.678366	0.0921595	0.0959412	0.0226205	0.655204	0.70536	0.106416	0.0926801	0.0501553	chr2:732036-733096	N_Shore			TRUE
chr2:731073-732037	965	9	0.000239658	0.245804	-0.0698535	-0.0430987	TMEM18	-54116	cg14222729	chr2	731215	0.590741	0.63572	0.146385	0.144513	0.0449794	0.587738	0.654014	0.14201	0.123369	0.0662766	chr2:732036-733096	N_Shore			NA
chr2:731073-732037	965	9	0.000239658	0.245804	-0.0698535	-0.0430987	TMEM18	-54116	cg17035276	chr2	731289	0.724091	0.761432	0.135542	0.139906	0.0373415	0.704043	0.76523	0.133567	0.121656	0.061187	chr2:732036-733096	N_Shore			NA
chr2:731073-732037	965	9	0.000239658	0.245804	-0.0698535	-0.0430987	TMEM18	-54116	cg20057198	chr2	731561	0.690774	0.750991	0.146478	0.151919	0.060217	0.698567	0.771148	0.140481	0.131907	0.072581	chr2:732036-733096	N_Shore			TRUE
chr2:731073-732037	965	9	0.000239658	0.245804	-0.0698535	-0.0430987	TMEM18	-54116	cg21665850	chr2	731073	0.849776	0.879134	0.0699809	0.0722432	0.0293582	0.84508	0.879619	0.0802993	0.0695543	0.0345386	chr2:732036-733096	N_Shore			TRUE
chr2:731073-732037	965	9	0.000239658	0.245804	-0.0698535	-0.0430987	TMEM18	-54116	cg24104387	chr2	732037	0.449184	0.480032	0.106936	0.110661	0.0308482	0.462358	0.535595	0.153387	0.167328	0.0732376	chr2:732036-733096	Island			TRUE
chr2:731073-732037	965	9	0.000239658	0.245804	-0.0698535	-0.0430987	TMEM18	-54116	cg26476930	chr2	731519	0.674748	0.737441	0.139488	0.144062	0.0626928	0.625363	0.6919	0.12667	0.1185	0.0665361	chr2:732036-733096	N_Shore			TRUE
chr17:56741-57120	380	3	0.000256524	0.0440591	-0.157394	-0.0893201	DOC2B	-25504	cg05528899	chr17	57120	0.511283	0.608445	0.244118	0.218667	0.0971622	0.53024	0.613327	0.260994	0.265177	0.0830872	chr17:56119-57232	Island			TRUE
chr17:56741-57120	380	3	0.000256524	0.0440591	-0.157394	-0.0893201	DOC2B	-25504	cg12802113	chr17	56741	0.800375	0.786572	0.0173058	0.0289526	-0.013803	0.850192	0.843271	0.0151957	0.0131695	-0.00692031	chr17:56119-57232	Island			TRUE
chr17:56741-57120	380	3	0.000256524	0.0440591	-0.157394	-0.0893201	DOC2B	-25504	cg26536949	chr17	57053	0.452986	0.582771	0.245482	0.23493	0.129784	0.535813	0.611141	0.246909	0.243153	0.0753277	chr17:56119-57232	Island			TRUE
chr10:77164987-77165750	764	6	0.000268981	0.250977	0.0607805	0.0343756	ZNF503	-3705	cg00082939	chr10	77165293	0.450618	0.379895	0.116212	0.122726	-0.070723	0.637631	0.607083	0.0581919	0.058943	-0.0305484	chr10:77155128-77169600	Island	C10orf41;C10orf41	Body;Body	TRUE
chr10:77164987-77165750	764	6	0.000268981	0.250977	0.0607805	0.0343756	ZNF503	-3705	cg01107874	chr10	77165618	0.721531	0.683259	0.101562	0.103416	-0.0382718	0.851769	0.836987	0.0331075	0.040881	-0.0147823	chr10:77155128-77169600	Island	C10orf41;C10orf41	Body;Body	TRUE
chr10:77164987-77165750	764	6	0.000268981	0.250977	0.0607805	0.0343756	ZNF503	-3705	cg10642548	chr10	77165750	0.819686	0.793206	0.0538736	0.101668	-0.0264796	0.882811	0.879417	0.0185016	0.021407	-0.00339437	chr10:77155128-77169600	Island	C10orf41;C10orf41	Body;Body	TRUE
chr10:77164987-77165750	764	6	0.000268981	0.250977	0.0607805	0.0343756	ZNF503	-3705	cg12864721	chr10	77164987	0.156458	0.136758	0.0448112	0.0389709	-0.0196995	0.298168	0.263219	0.0740669	0.061021	-0.034949	chr10:77155128-77169600	Island	C10orf41;C10orf41	Body;Body	TRUE
chr10:77164987-77165750	764	6	0.000268981	0.250977	0.0607805	0.0343756	ZNF503	-3705	cg19057830	chr10	77165673	0.490939	0.447796	0.0765979	0.0795299	-0.0431422	0.671834	0.649277	0.0541257	0.0525063	-0.0225574	chr10:77155128-77169600	Island	C10orf41;C10orf41	Body;Body	TRUE
chr10:77164987-77165750	764	6	0.000268981	0.250977	0.0607805	0.0343756	ZNF503	-3705	cg23657179	chr10	77165025	0.280573	0.241648	0.123344	0.0937309	-0.038925	0.553039	0.506581	0.0954444	0.0850594	-0.0464576	chr10:77155128-77169600	Island	C10orf41;C10orf41	Body;Body	TRUE
chr6:31779308-31779728	421	6	0.000302347	0.431162	-0.0602436	-0.0123708	HSPA1L	3324	cg04484826	chr6	31779582	0.879891	0.881953	0.0243278	0.0333869	0.00206278	0.924514	0.926535	0.0101192	0.0102726	0.00202033	chr6:31782872-31785190	N_Shelf	HSPA1L	Body	TRUE
chr6:31779308-31779728	421	6	0.000302347	0.431162	-0.0602436	-0.0123708	HSPA1L	3324	cg09777095	chr6	31779308	0.898865	0.904161	0.0311365	0.0251337	0.00529572	0.929878	0.931838	0.0101807	0.00918136	0.00196027	chr6:31782872-31785190	N_Shelf	HSPA1L	Body	TRUE
chr6:31779308-31779728	421	6	0.000302347	0.431162	-0.0602436	-0.0123708	HSPA1L	3324	cg12400664	chr6	31779521	0.866563	0.872328	0.0367187	0.0382647	0.00576561	0.923092	0.922947	0.00995249	0.0111392	-0.000145735	chr6:31782872-31785190	N_Shelf	HSPA1L	Body	TRUE
chr6:31779308-31779728	421	6	0.000302347	0.431162	-0.0602436	-0.0123708	HSPA1L	3324	cg12686847	chr6	31779716	0.816249	0.816844	0.0438106	0.0474345	0.000594628	0.830302	0.826556	0.0182314	0.0201557	-0.00374612	chr6:31782872-31785190	N_Shelf	HSPA1L	Body	TRUE
chr6:31779308-31779728	421	6	0.000302347	0.431162	-0.0602436	-0.0123708	HSPA1L	3324	cg18122606	chr6	31779728	0.849844	0.826522	0.0252	0.059028	-0.0233217	0.857204	0.848194	0.0188133	0.0403433	-0.00900988	chr6:31782872-31785190	N_Shelf	HSPA1L	Body	TRUE
chr6:31779308-31779728	421	6	0.000302347	0.431162	-0.0602436	-0.0123708	HSPA1L	3324	cg26097381	chr6	31779598	0.475694	0.537164	0.105371	0.114676	0.0614699	0.685664	0.690406	0.105938	0.0888301	0.00474216	chr6:31782872-31785190	N_Shelf	HSPA1L	Body	TRUE
chr4:140357489-140357651	163	4	0.000433159	0.0698271	-0.0451334	-0.0268327	RAB33B	-17391	cg04508948	chr4	140357651	0.499998	0.553521	0.0803414	0.0777071	0.0535226	0.52697	0.528623	0.0632391	0.0576585	0.00165255	chr4:140357362-140357610	S_Shore			NA
chr4:140357489-140357651	163	4	0.000433159	0.0698271	-0.0451334	-0.0268327	RAB33B	-17391	cg21196942	chr4	140357489	0.648191	0.660805	0.0744148	0.0801967	0.0126143	0.754573	0.750674	0.0576109	0.0535528	-0.00389889	chr4:140357362-140357610	Island			TRUE
chr4:140357489-140357651	163	4	0.000433159	0.0698271	-0.0451334	-0.0268327	RAB33B	-17391	cg23743778	chr4	140357491	0.734765	0.745251	0.0656319	0.0719738	0.0104864	0.814225	0.814383	0.036438	0.0363125	0.000158501	chr4:140357362-140357610	Island			TRUE
chr4:140357489-140357651	163	4	0.000433159	0.0698271	-0.0451334	-0.0268327	RAB33B	-17391	cg27491264	chr4	140357595	0.746779	0.769718	0.0650343	0.062255	0.022939	0.790336	0.790219	0.0633413	0.0520133	-0.000117755	chr4:140357362-140357610	Island			TRUE
chr4:2366555-2366672	118	4	0.00051027	0.0477497	0.0615383	0.0538861	ZFYVE28	53776	cg03137131	chr4	2366672	0.351818	0.300309	0.111868	0.109206	-0.0515093	0.392809	0.37212	0.102629	0.094923	-0.0206891	chr4:2366421-2367092	Island	ZFYVE28	Body	TRUE
chr4:2366555-2366672	118	4	0.00051027	0.0477497	0.0615383	0.0538861	ZFYVE28	53776	cg10622551	chr4	2366555	0.388701	0.34563	0.114856	0.108723	-0.043071	0.441498	0.42694	0.069357	0.0707076	-0.0145585	chr4:2366421-2367092	Island	ZFYVE28	Body	TRUE
chr4:2366555-2366672	118	4	0.00051027	0.0477497	0.0615383	0.0538861	ZFYVE28	53776	cg14009508	chr4	2366647	0.426329	0.386211	0.0955288	0.100944	-0.0401177	0.443221	0.41996	0.0769525	0.0818363	-0.0232608	chr4:2366421-2367092	Island	ZFYVE28;ZFYVE28;ZFYVE28;ZFYVE28;ZFYVE28;ZFYVE28	TSS200;TSS200;Body;Body;Body;Body	NA
chr4:2366555-2366672	118	4	0.00051027	0.0477497	0.0615383	0.0538861	ZFYVE28	53776	cg16951942	chr4	2366563	0.253347	0.22169	0.126653	0.116808	-0.031657	0.31462	0.306768	0.0847702	0.0819659	-0.00785213	chr4:2366421-2367092	Island	ZFYVE28;ZFYVE28;ZFYVE28;ZFYVE28;ZFYVE28;ZFYVE28;ZFYVE28;ZFYVE28	1stExon;1stExon;Body;Body;Body;Body;5'UTR;5'UTR	NA
chr5:170288606-170289021	416	8	0.000698883	0.578975	-0.0849874	-0.0348756	RANBP17	-60	cg00871487	chr5	170288779	0.532727	0.599923	0.132385	0.126038	0.067196	0.623928	0.654044	0.102571	0.0988113	0.0301161	chr5:170288879-170289737	N_Shore	RANBP17	TSS200	NA
chr5:170288606-170289021	416	8	0.000698883	0.578975	-0.0849874	-0.0348756	RANBP17	-60	cg01579024	chr5	170288757	0.671801	0.715599	0.105923	0.114269	0.0437978	0.716175	0.738794	0.0898926	0.0922334	0.0226187	chr5:170288879-170289737	N_Shore	RANBP17	TSS1500	TRUE
chr5:170288606-170289021	416	8	0.000698883	0.578975	-0.0849874	-0.0348756	RANBP17	-60	cg02091185	chr5	170288766	0.619702	0.673404	0.130187	0.12409	0.0537024	0.672112	0.698122	0.106343	0.0979441	0.0260103	chr5:170288879-170289737	N_Shore	RANBP17	TSS1500	TRUE
chr5:170288606-170289021	416	8	0.000698883	0.578975	-0.0849874	-0.0348756	RANBP17	-60	cg07570641	chr5	170288606	0.806921	0.801024	0.0194313	0.0266958	-0.00589646	0.862941	0.862108	0.0128637	0.0147497	-0.000832573	chr5:170288879-170289737	N_Shore	RANBP17	TSS1500	NA
chr5:170288606-170289021	416	8	0.000698883	0.578975	-0.0849874	-0.0348756	RANBP17	-60	cg08358803	chr5	170288742	0.63403	0.642423	0.0900739	0.101077	0.00839306	0.763323	0.770705	0.0565146	0.05754	0.00738296	chr5:170288879-170289737	N_Shore	RANBP17	TSS1500	TRUE
chr5:170288606-170289021	416	8	0.000698883	0.578975	-0.0849874	-0.0348756	RANBP17	-60	cg17955564	chr5	170288671	0.5812	0.58117	0.10232	0.115105	-2.9638e-05	0.623672	0.618721	0.0446894	0.0501758	-0.00495094	chr5:170288879-170289737	N_Shore	RANBP17	TSS1500	NA
chr5:170288606-170289021	416	8	0.000698883	0.578975	-0.0849874	-0.0348756	RANBP17	-60	cg20780811	chr5	170289021	0.114091	0.109843	0.0170769	0.0202019	-0.00424769	0.137212	0.140096	0.026037	0.0246783	0.00288445	chr5:170288879-170289737	Island	RANBP17;RANBP17	5'UTR;1stExon	TRUE
chr5:170288606-170289021	416	8	0.000698883	0.578975	-0.0849874	-0.0348756	RANBP17	-60	cg23128634	chr5	170288788	0.18652	0.215778	0.101048	0.0890029	0.0292581	0.302499	0.311138	0.0725155	0.077871	0.00863902	chr5:170288879-170289737	N_Shore	RANBP17	TSS200	NA
