# Supplementary material for: Assisted reproductive technologies are associated with limited epigenetic variation at birth that largely resolves by adulthood
Source: Nat Commun. 2019 Sep 2;10:3922. doi: 10.1038/s41467-019-11929-9 (PMC6718382; doi:10.1038/s41467-019-11929-9)
Supplement: Supplementary file 7 — Supplementary Data 4 [file 41467_2019_11929_MOESM7_ESM.xlsx]

## Sheet: Table S4 - ART DMRs Adult
DMR_location	width	no.cpgs	minfdr	Stouffer	maxbetafc	meanbetafc	nearest_gene	distance	probe_id	probe_chr	probe_pos	guthrie_control_mean	guthrie_case_mean	guthrie_control_stdev	guthrie_case_stdev	guthrie_case_control_deltaBeta	adult_control_mean	adult_case_mean	adult_control_stdev	adult_case_stdev	adult_case_control_deltaBeta	Islands_Name	Relation_to_Island	UCSC_RefGene_Name	UCSC_RefGene_Group	Methyl450_Loci
chr10:42862876-42863594	719	9	1.34e-07	1	0.0561756	0.0450821	ZNF33B	(+270757)	cg01485177	chr10	42863594	0.275614	0.237762	0.105087	0.0847455	-0.0378525	0.298552	0.259755	0.0815735	0.0637493	-0.038797	chr10:42862953-42863216	S_Shore	LOC441666	TSS200	TRUE
chr10:42862876-42863594	719	9	1.34e-07	1	0.0561756	0.0450821	ZNF33B	(+270757)	cg06739303	chr10	42863444	0.395454	0.333558	0.118013	0.109575	-0.0618957	0.378624	0.324676	0.110315	0.0880281	-0.0539479	chr10:42862953-42863216	S_Shore	LOC441666	Body	TRUE
chr10:42862876-42863594	719	9	1.34e-07	1	0.0561756	0.0450821	ZNF33B	(+270757)	cg16449687	chr10	42862876	0.297553	0.268799	0.123455	0.112973	-0.0287543	0.301254	0.242719	0.116433	0.0982881	-0.0585349	chr10:42862953-42863216	N_Shore	LOC441666	Body	TRUE
chr10:42862876-42863594	719	9	1.34e-07	1	0.0561756	0.0450821	ZNF33B	(+270757)	cg23026554	chr10	42862978	0.25283	0.198821	0.120899	0.114074	-0.0540097	0.310674	0.25289	0.115789	0.104454	-0.0577835	chr10:42862953-42863216	Island	LOC441666	Body	TRUE
chr10:42862876-42863594	719	9	1.34e-07	1	0.0561756	0.0450821	ZNF33B	(+270757)	cg24527560	chr10	42863508	0.240992	0.182605	0.131612	0.107499	-0.058387	0.248367	0.205542	0.107987	0.0877349	-0.0428246	chr10:42862953-42863216	S_Shore	LOC441666	TSS200	TRUE
chr10:42862876-42863594	719	9	1.34e-07	1	0.0561756	0.0450821	ZNF33B	(+270757)	cg24598948	chr10	42863539	0.272298	0.222319	0.126418	0.109127	-0.0499793	0.275585	0.234394	0.100944	0.0837758	-0.041191	chr10:42862953-42863216	S_Shore	LOC441666	TSS200	TRUE
chr10:42862876-42863594	719	9	1.34e-07	1	0.0561756	0.0450821	ZNF33B	(+270757)	cg24714864	chr10	42863550	0.242622	0.213724	0.0979135	0.0851878	-0.0288978	0.278516	0.237098	0.083433	0.060353	-0.0414179	chr10:42862953-42863216	S_Shore	LOC441666	TSS200	TRUE
chr10:42862876-42863594	719	9	1.34e-07	1	0.0561756	0.0450821	ZNF33B	(+270757)	cg27119456	chr10	42863173	0.299519	0.241178	0.133887	0.137251	-0.0583403	0.343771	0.281454	0.121931	0.11493	-0.0623171	chr10:42862953-42863216	Island	LOC441666	Body	TRUE
chr11:843897-844085	189	5	0.000668195	1	0.0163458	0.0131068	TSPAN4	(-455)	cg06179011	chr11	843897	0.532898	0.483725	0.110397	0.113375	-0.0491728	0.552565	0.531954	0.0771004	0.0760435	-0.0206113	chr11:842293-843396	S_Shore	TSPAN4;TSPAN4;TSPAN4;TSPAN4;TSPAN4;POLR2L;TSPAN4;TSPAN4	TSS1500;5'UTR;TSS200;5'UTR;5'UTR;TSS1500;5'UTR;5'UTR	TRUE
chr11:843897-844085	189	5	0.000668195	1	0.0163458	0.0131068	TSPAN4	(-455)	cg07269682	chr11	843915	0.31342	0.281817	0.0607533	0.0675301	-0.0316027	0.318407	0.305946	0.0426727	0.0417251	-0.0124611	chr11:842293-843396	S_Shore	TSPAN4;TSPAN4;TSPAN4;TSPAN4;TSPAN4;POLR2L;TSPAN4;TSPAN4	TSS1500;5'UTR;TSS200;5'UTR;5'UTR;TSS1500;5'UTR;5'UTR	TRUE
chr11:843897-844085	189	5	0.000668195	1	0.0163458	0.0131068	TSPAN4	(-455)	cg13104938	chr11	843956	0.482256	0.464009	0.0961471	0.103583	-0.0182463	0.451227	0.435093	0.0678319	0.062805	-0.0161341	chr11:842293-843396	S_Shore	TSPAN4;TSPAN4;TSPAN4;TSPAN4;TSPAN4;POLR2L;TSPAN4;TSPAN4	TSS1500;5'UTR;TSS200;5'UTR;5'UTR;TSS1500;5'UTR;5'UTR	TRUE
chr11:843897-844085	189	5	0.000668195	1	0.0163458	0.0131068	TSPAN4	(-455)	cg19303748	chr11	844085	0.276777	0.261823	0.0602168	0.0608407	-0.0149542	0.343331	0.331286	0.0572183	0.0582427	-0.0120444	chr11:842293-843396	S_Shore	TSPAN4;TSPAN4;TSPAN4;TSPAN4;TSPAN4;TSPAN4;TSPAN4;TSPAN4	5'UTR;5'UTR;TSS1500;5'UTR;1stExon;5'UTR;5'UTR;5'UTR	TRUE
chr11:843897-844085	189	5	0.000668195	1	0.0163458	0.0131068	TSPAN4	(-455)	cg26071135	chr11	843943	0.282542	0.256037	0.0973603	0.097554	-0.0265056	0.284898	0.268901	0.0493555	0.0481366	-0.0159978	chr11:842293-843396	S_Shore	TSPAN4;TSPAN4;TSPAN4;TSPAN4;TSPAN4;POLR2L;TSPAN4;TSPAN4	TSS1500;5'UTR;TSS200;5'UTR;5'UTR;TSS1500;5'UTR;5'UTR	TRUE
chr14:73712256-73712967	712	8	4.62e-07	1	0.0542818	0.0223071	PAPLN	(+8407)	cg09636214	chr14	73712491	0.163211	0.142243	0.0649075	0.0488369	-0.020968	0.151823	0.131014	0.0567545	0.0473462	-0.020809	chr14:73712288-73712911	Island	PAPLN	Body	TRUE
chr14:73712256-73712967	712	8	4.62e-07	1	0.0542818	0.0223071	PAPLN	(+8407)	cg11688437	chr14	73712882	0.109457	0.0743904	0.0922143	0.0868639	-0.0350664	0.0995871	0.0716242	0.0772063	0.065634	-0.0279629	chr14:73712288-73712911	Island	PAPLN;PAPLN	ExonBnd;Body	NA
chr14:73712256-73712967	712	8	4.62e-07	1	0.0542818	0.0223071	PAPLN	(+8407)	cg11881202	chr14	73712967	0.0552903	0.0553321	0.022685	0.0254859	4.18812e-05	0.0585889	0.0515889	0.0183112	0.0182528	-0.00700001	chr14:73712288-73712911	S_Shore	PAPLN	Body	TRUE
chr14:73712256-73712967	712	8	4.62e-07	1	0.0542818	0.0223071	PAPLN	(+8407)	cg14834903	chr14	73712902	0.134422	0.109205	0.0764964	0.0583088	-0.0252175	0.150083	0.115752	0.0869934	0.072989	-0.0343306	chr14:73712288-73712911	Island	PAPLN	Body	TRUE
chr14:73712256-73712967	712	8	4.62e-07	1	0.0542818	0.0223071	PAPLN	(+8407)	cg19535649	chr14	73712737	0.20191	0.136489	0.145563	0.116714	-0.0654211	0.169325	0.127184	0.119534	0.100683	-0.0421408	chr14:73712288-73712911	Island	PAPLN	Body	NA
chr14:73712256-73712967	712	8	4.62e-07	1	0.0542818	0.0223071	PAPLN	(+8407)	cg20999932	chr14	73712574	0.381894	0.358264	0.0603808	0.0462979	-0.0236303	0.388309	0.37541	0.04214	0.0372528	-0.0128988	chr14:73712288-73712911	Island	PAPLN	Body	TRUE
chr14:73712256-73712967	712	8	4.62e-07	1	0.0542818	0.0223071	PAPLN	(+8407)	cg21885107	chr14	73712289	0.238533	0.21379	0.0816839	0.0696814	-0.0247431	0.236868	0.227177	0.0394448	0.0376239	-0.00969034	chr14:73712288-73712911	Island	PAPLN	Body	TRUE
chr14:73712256-73712967	712	8	4.62e-07	1	0.0542818	0.0223071	PAPLN	(+8407)	cg24036523	chr14	73712256	0.538756	0.525461	0.0624833	0.0767891	-0.013295	0.516527	0.512884	0.0483825	0.0502459	-0.00364311	chr14:73712288-73712911	N_Shore	PAPLN	Body	TRUE
chr15:41218984-41219486	503	3	0.000195467	1	0.0200393	0.0125364	DLL4	(-2356)	cg00881300	chr15	41219486	0.577104	0.562551	0.0402731	0.0412958	-0.0145533	0.584625	0.574388	0.0176169	0.0180865	-0.0102369	chr15:41217789-41223180	Island			TRUE
chr15:41218984-41219486	503	3	0.000195467	1	0.0200393	0.0125364	DLL4	(-2356)	cg07598561	chr15	41218984	0.241534	0.21441	0.0897443	0.0697805	-0.0271237	0.255428	0.239839	0.0298008	0.0252566	-0.0155898	chr15:41217789-41223180	Island			TRUE
chr15:41218984-41219486	503	3	0.000195467	1	0.0200393	0.0125364	DLL4	(-2356)	cg16069079	chr15	41219238	0.231882	0.206818	0.05741	0.0528091	-0.0250641	0.231324	0.206585	0.0346325	0.029107	-0.024739	chr15:41217789-41223180	Island			TRUE
chr16:3114847-3115809	963	12	1.8e-12	1	0.019033	0.0143527	IL32	(-57)	cg00239353	chr16	3115133	0.858687	0.853278	0.0464117	0.0561549	-0.00540876	0.802736	0.78988	0.0436171	0.0457762	-0.0128559		OpenSea	IL32;IL32;IL32;IL32;IL32;IL32;IL32;IL32	TSS1500;TSS200;TSS1500;TSS1500;TSS200;TSS200;TSS200;TSS1500	TRUE
chr16:3114847-3115809	963	12	1.8e-12	1	0.019033	0.0143527	IL32	(-57)	cg00471190	chr16	3115809	0.722595	0.71171	0.0699928	0.0644453	-0.0108853	0.681458	0.666842	0.0558262	0.0559183	-0.0146161		OpenSea	IL32;IL32;IL32;IL32;IL32;IL32;IL32;IL32;IL32	5'UTR;1stExon;5'UTR;5'UTR;5'UTR;5'UTR;5'UTR;5'UTR;5'UTR	TRUE
chr16:3114847-3115809	963	12	1.8e-12	1	0.019033	0.0143527	IL32	(-57)	cg08967456	chr16	3114948	0.867244	0.857687	0.0378374	0.0494494	-0.00955713	0.831748	0.818974	0.0301448	0.0321821	-0.0127738		OpenSea	IL32;IL32;IL32;IL32;IL32;IL32;IL32;IL32	TSS1500;TSS1500;TSS1500;TSS1500;TSS1500;TSS1500;TSS1500;TSS1500	TRUE
chr16:3114847-3115809	963	12	1.8e-12	1	0.019033	0.0143527	IL32	(-57)	cg08978665	chr16	3115707	0.719045	0.706816	0.0894387	0.0733423	-0.012229	0.653537	0.639965	0.074532	0.0746033	-0.0135725		OpenSea	IL32;IL32;IL32;IL32;IL32;IL32;IL32;IL32;IL32	5'UTR;5'UTR;1stExon;TSS200;5'UTR;5'UTR;5'UTR;5'UTR;5'UTR	TRUE
chr16:3114847-3115809	963	12	1.8e-12	1	0.019033	0.0143527	IL32	(-57)	cg10436120	chr16	3114847	0.638137	0.649551	0.0531897	0.0502301	0.0114138	0.668575	0.660236	0.0399815	0.0362241	-0.00833909		OpenSea	IL32;IL32;IL32;IL32;IL32;IL32;IL32;IL32;IL32	TSS1500;TSS1500;TSS1500;TSS1500;TSS1500;TSS1500;TSS1500;TSS1500;TSS1500	NA
chr16:3114847-3115809	963	12	1.8e-12	1	0.019033	0.0143527	IL32	(-57)	cg14663625	chr16	3115647	0.522202	0.49511	0.0846599	0.0767065	-0.0270927	0.519693	0.509339	0.0673256	0.0633066	-0.0103541		OpenSea	IL32;IL32;IL32;IL32;IL32;IL32;IL32;IL32;IL32;IL32;IL32;IL32	5'UTR;5'UTR;5'UTR;5'UTR;TSS200;TSS200;1stExon;5'UTR;1stExon;5'UTR;1stExon;5'UTR	NA
chr16:3114847-3115809	963	12	1.8e-12	1	0.019033	0.0143527	IL32	(-57)	cg18350391	chr16	3115552	0.60117	0.596639	0.0821552	0.0766177	-0.00453064	0.588352	0.57533	0.059598	0.0581674	-0.0130223		OpenSea	IL32;IL32;IL32;IL32;IL32;IL32;IL32;IL32	5'UTR;TSS200;TSS1500;TSS200;TSS200;5'UTR;5'UTR;5'UTR	TRUE
chr16:3114847-3115809	963	12	1.8e-12	1	0.019033	0.0143527	IL32	(-57)	cg20877076	chr16	3115776	0.665568	0.64906	0.077635	0.0751692	-0.0165085	0.628179	0.614122	0.0670665	0.0652984	-0.0140572		OpenSea	IL32;IL32;IL32;IL32;IL32;IL32;IL32;IL32;IL32;IL32;IL32;IL32;IL32;IL32;IL32;IL32;IL32	5'UTR;5'UTR;5'UTR;5'UTR;TSS200;5'UTR;5'UTR;5'UTR;5'UTR;ExonBnd;ExonBnd;ExonBnd;ExonBnd;ExonBnd;ExonBnd;ExonBnd;ExonBnd	NA
chr16:3114847-3115809	963	12	1.8e-12	1	0.019033	0.0143527	IL32	(-57)	cg23813257	chr16	3115286	0.534597	0.518994	0.0560221	0.0640701	-0.0156035	0.467716	0.450607	0.0427748	0.046303	-0.0171094		OpenSea	IL32;IL32;IL32;IL32;IL32;IL32;IL32;IL32	TSS1500;TSS200;TSS1500;TSS1500;TSS200;TSS200;TSS200;TSS1500	TRUE
chr16:3114847-3115809	963	12	1.8e-12	1	0.019033	0.0143527	IL32	(-57)	cg26724967	chr16	3115223	0.717244	0.707259	0.0307832	0.0422651	-0.00998473	0.671233	0.658423	0.035239	0.0378511	-0.01281		OpenSea	IL32;IL32;IL32;IL32;IL32;IL32;IL32;IL32	TSS1500;TSS200;TSS1500;TSS1500;TSS200;TSS200;TSS200;TSS1500	TRUE
chr17:42247797-42248358	562	7	0.000559633	1	0.0220522	0.010786	ASB16	(+4)	cg01062109	chr17	42247828	0.783945	0.777984	0.0382298	0.0372763	-0.00596072	0.812027	0.806414	0.0132122	0.0157581	-0.00561347		OpenSea	ASB16	TSS1500	NA
chr17:42247797-42248358	562	7	0.000559633	1	0.0220522	0.010786	ASB16	(+4)	cg04520793	chr17	42248056	0.123687	0.127775	0.0400089	0.0515989	0.00408764	0.23489	0.225145	0.0310714	0.0302511	-0.00974579		OpenSea	ASB16	TSS200	TRUE
chr17:42247797-42248358	562	7	0.000559633	1	0.0220522	0.010786	ASB16	(+4)	cg10023613	chr17	42248099	0.173969	0.16868	0.0442069	0.0452094	-0.00528869	0.349872	0.334708	0.0365985	0.0428966	-0.0151648		OpenSea	ASB16;ASB16	5'UTR;1stExon	TRUE
chr17:42247797-42248358	562	7	0.000559633	1	0.0220522	0.010786	ASB16	(+4)	cg16988970	chr17	42248062	0.430223	0.416965	0.0515511	0.0575849	-0.0132586	0.596628	0.582738	0.0363508	0.0441903	-0.0138903		OpenSea	ASB16	TSS200	TRUE
chr17:42247797-42248358	562	7	0.000559633	1	0.0220522	0.010786	ASB16	(+4)	cg21038703	chr17	42248358	0.575259	0.584985	0.0544822	0.0575254	0.00972567	0.812845	0.803268	0.0228666	0.0269439	-0.0095778		OpenSea	ASB16	1stExon	TRUE
chr17:42247797-42248358	562	7	0.000559633	1	0.0220522	0.010786	ASB16	(+4)	cg22998028	chr17	42247910	0.482134	0.468664	0.0415418	0.0571456	-0.0134699	0.544033	0.524166	0.0382283	0.043583	-0.0198675		OpenSea	ASB16	TSS200	TRUE
chr17:42247797-42248358	562	7	0.000559633	1	0.0220522	0.010786	ASB16	(+4)	cg26852159	chr17	42247797	0.888152	0.884748	0.0190663	0.031412	-0.00340412	0.905098	0.905586	0.00806462	0.0106281	0.000488276		OpenSea	ASB16	TSS1500	TRUE
chr17:4803506-4805392	1887	7	1.42e-11	1	0.0628539	0.046838	CHRNE	(+1920)	cg01726265	chr17	4804357	0.136773	0.0911124	0.093426	0.0655813	-0.0456602	0.226398	0.155871	0.0938514	0.0790031	-0.0705262	chr17:4802265-4805402	Island	CHRNE;C17orf107	Body;3'UTR	NA
chr17:4803506-4805392	1887	7	1.42e-11	1	0.0628539	0.046838	CHRNE	(+1920)	cg06444025	chr17	4804104	0.182087	0.14931	0.0632155	0.0577025	-0.032777	0.326614	0.252479	0.0896223	0.0841613	-0.0741355	chr17:4802265-4805402	Island	CHRNE;C17orf107	Body;3'UTR	TRUE
chr17:4803506-4805392	1887	7	1.42e-11	1	0.0628539	0.046838	CHRNE	(+1920)	cg09495303	chr17	4804838	0.565416	0.482542	0.11985	0.130243	-0.0828741	0.527612	0.46054	0.0906993	0.0944044	-0.0670717	chr17:4802265-4805402	Island	CHRNE;C17orf107	Body;3'UTR	TRUE
chr17:4803506-4805392	1887	7	1.42e-11	1	0.0628539	0.046838	CHRNE	(+1920)	cg10553748	chr17	4804674	0.517111	0.453476	0.0719878	0.0727739	-0.0636353	0.485609	0.432959	0.0769014	0.0731025	-0.0526495	chr17:4802265-4805402	Island	CHRNE;C17orf107	Body;3'UTR	TRUE
chr17:4803506-4805392	1887	7	1.42e-11	1	0.0628539	0.046838	CHRNE	(+1920)	cg19753476	chr17	4803506	0.406829	0.396145	0.0535924	0.0488059	-0.0106835	0.452743	0.43614	0.0406203	0.0323712	-0.0166034	chr17:4802265-4805402	Island	CHRNE;C17orf107	Body;Body	TRUE
chr17:4803506-4805392	1887	7	1.42e-11	1	0.0628539	0.046838	CHRNE	(+1920)	cg22349396	chr17	4803684	0.205462	0.173114	0.0631909	0.0590947	-0.0323485	0.358307	0.307591	0.068057	0.0599275	-0.0507157	chr17:4802265-4805402	Island	CHRNE;C17orf107	Body;Body	TRUE
chr17:4803506-4805392	1887	7	1.42e-11	1	0.0628539	0.046838	CHRNE	(+1920)	cg24768135	chr17	4805392	0.550037	0.443328	0.101837	0.133588	-0.106709	0.506815	0.444689	0.0984229	0.0970344	-0.0621258	chr17:4802265-4805402	Island	CHRNE;C17orf107	Body;3'UTR	TRUE
chr17:79503642-79503877	236	3	0.000105612	1	0.0385498	0.0271833	FSCN2	(+8202)	cg02090762	chr17	79503859	0.159215	0.12278	0.0928857	0.0515627	-0.0364352	0.166998	0.131074	0.0918783	0.0641265	-0.0359237	chr17:79503586-79504181	Island	FSCN2;FSCN2	Body;Body	TRUE
chr17:79503642-79503877	236	3	0.000105612	1	0.0385498	0.0271833	FSCN2	(+8202)	cg09699056	chr17	79503642	0.397998	0.377629	0.0719951	0.0783667	-0.0203684	0.41847	0.393723	0.037097	0.0311914	-0.0247475	chr17:79503586-79504181	Island	FSCN2;FSCN2	Body;Body	TRUE
chr17:79503642-79503877	236	3	0.000105612	1	0.0385498	0.0271833	FSCN2	(+8202)	cg12252135	chr17	79503877	0.0867624	0.0702505	0.0590079	0.0342134	-0.0165119	0.108095	0.0866185	0.0622812	0.035615	-0.0214769	chr17:79503586-79504181	Island	FSCN2;FSCN2	Body;Body	TRUE
chr17:170770-171948	1179	11	8.56e-06	1	0.0344202	0.0218194	RPH3AL	(+31239)	cg01282504	chr17	171064	0.632198	0.604891	0.152208	0.163459	-0.0273072	0.881489	0.849346	0.0549429	0.0839657	-0.0321423	chr17:170979-171340	Island	RPH3AL;RPH3AL;RPH3AL;RPH3AL;RPH3AL;RPH3AL;RPH3AL;RPH3AL	ExonBnd;ExonBnd;ExonBnd;ExonBnd;Body;Body;Body;Body	NA
chr17:170770-171948	1179	11	8.56e-06	1	0.0344202	0.0218194	RPH3AL	(+31239)	cg01760178	chr17	171434	0.833187	0.826675	0.0402939	0.048975	-0.00651216	0.862692	0.847705	0.0281607	0.035255	-0.014987	chr17:170979-171340	S_Shore	RPH3AL	Body	TRUE
chr17:170770-171948	1179	11	8.56e-06	1	0.0344202	0.0218194	RPH3AL	(+31239)	cg05231332	chr17	171228	0.516588	0.49139	0.091217	0.0849699	-0.0251984	0.660409	0.634656	0.0416995	0.058065	-0.0257529	chr17:170979-171340	Island	RPH3AL	Body	TRUE
chr17:170770-171948	1179	11	8.56e-06	1	0.0344202	0.0218194	RPH3AL	(+31239)	cg12742645	chr17	171006	0.719746	0.683523	0.114676	0.136549	-0.036223	0.874784	0.849913	0.0359486	0.0639171	-0.0248719	chr17:170979-171340	Island	RPH3AL	Body	TRUE
chr17:170770-171948	1179	11	8.56e-06	1	0.0344202	0.0218194	RPH3AL	(+31239)	cg17780867	chr17	171085	0.533085	0.488281	0.110691	0.127325	-0.0448035	0.7056	0.675204	0.0517938	0.0679074	-0.0303963	chr17:170979-171340	Island	RPH3AL;RPH3AL;RPH3AL;RPH3AL	Body;Body;Body;Body	NA
chr17:170770-171948	1179	11	8.56e-06	1	0.0344202	0.0218194	RPH3AL	(+31239)	cg18290190	chr17	171257	0.738417	0.686624	0.1008	0.108412	-0.0517926	0.879637	0.842113	0.05394	0.0814786	-0.0375241	chr17:170979-171340	Island	RPH3AL	Body	TRUE
chr17:170770-171948	1179	11	8.56e-06	1	0.0344202	0.0218194	RPH3AL	(+31239)	cg20652871	chr17	170770	0.642094	0.620246	0.122734	0.114467	-0.0218484	0.749911	0.730298	0.0454377	0.0653917	-0.0196137	chr17:170979-171340	N_Shore	RPH3AL;RPH3AL;RPH3AL;RPH3AL	Body;Body;Body;Body	NA
chr17:170770-171948	1179	11	8.56e-06	1	0.0344202	0.0218194	RPH3AL	(+31239)	cg21518212	chr17	171948	0.75413	0.733127	0.0763855	0.0838697	-0.0210028	0.835552	0.808598	0.0360095	0.0567683	-0.026954	chr17:170979-171340	S_Shore	RPH3AL	Body	TRUE
chr17:170770-171948	1179	11	8.56e-06	1	0.0344202	0.0218194	RPH3AL	(+31239)	cg21909751	chr17	171187	0.465783	0.441148	0.0880381	0.0911364	-0.0246351	0.693136	0.656109	0.0601101	0.0820766	-0.0370272	chr17:170979-171340	Island	RPH3AL	Body	TRUE
chr19:50666238-50666558	321	6	4.81e-05	1	-0.0437555	-0.0271238	IZUMO2	(+54)	cg01857260	chr19	50666552	0.193056	0.189775	0.0474264	0.0521736	-0.00328017	0.195106	0.203324	0.0324751	0.0382325	0.00821745	chr19:50666147-50666514	S_Shore	C19orf41	TSS200	TRUE
chr19:50666238-50666558	321	6	4.81e-05	1	-0.0437555	-0.0271238	IZUMO2	(+54)	cg08188330	chr19	50666484	0.240566	0.220375	0.0844385	0.0720547	-0.0201908	0.191637	0.198369	0.0469723	0.0546353	0.00673217	chr19:50666147-50666514	Island	C19orf41;C19orf41	1stExon;5'UTR	TRUE
chr19:50666238-50666558	321	6	4.81e-05	1	-0.0437555	-0.0271238	IZUMO2	(+54)	cg09697795	chr19	50666379	0.220044	0.218843	0.0675432	0.0754164	-0.00120177	0.204987	0.215564	0.0480056	0.0578117	0.0105776	chr19:50666147-50666514	Island	C19orf41	1stExon	TRUE
chr19:50666238-50666558	321	6	4.81e-05	1	-0.0437555	-0.0271238	IZUMO2	(+54)	cg10374084	chr19	50666238	0.272147	0.287886	0.0950906	0.105274	0.0157391	0.352159	0.373951	0.0775995	0.0933908	0.0217913	chr19:50666147-50666514	Island	C19orf41	1stExon	TRUE
chr19:50666238-50666558	321	6	4.81e-05	1	-0.0437555	-0.0271238	IZUMO2	(+54)	cg24296452	chr19	50666538	0.225341	0.230129	0.0837774	0.0918074	0.00478757	0.248876	0.264824	0.0714445	0.0836331	0.0159479	chr19:50666147-50666514	S_Shore	C19orf41	TSS200	TRUE
chr19:50666238-50666558	321	6	4.81e-05	1	-0.0437555	-0.0271238	IZUMO2	(+54)	cg27247554	chr19	50666558	0.337741	0.339494	0.0551573	0.054848	0.00175359	0.365906	0.371151	0.0422214	0.0490774	0.00524486	chr19:50666147-50666514	S_Shore	IZUMO2	TSS200	NA
chr2:241496830-241498221	1392	13	2.59e-16	1	0.0454561	0.0208865	ANKMY1	(-146)	cg00840370	chr2	241497727	0.575995	0.570646	0.0630357	0.0679904	-0.00534878	0.556459	0.550195	0.0347344	0.029064	-0.00626376	chr2:241496576-241497600	S_Shore	ANKMY1;ANKMY1;ANKMY1;ANKMY1;ANKMY1;ANKMY1	TSS1500;TSS1500;TSS1500;TSS1500;TSS1500;Body	NA
chr2:241496830-241498221	1392	13	2.59e-16	1	0.0454561	0.0208865	ANKMY1	(-146)	cg04978266	chr2	241497975	0.853011	0.849783	0.036047	0.0473146	-0.00322795	0.888008	0.882151	0.0148403	0.0162463	-0.00585725	chr2:241496576-241497600	S_Shore	ANKMY1;ANKMY1;ANKMY1;ANKMY1;ANKMY1;DUSP28;ANKMY1	TSS1500;TSS1500;TSS1500;TSS1500;TSS1500;TSS1500;Body	NA
chr2:241496830-241498221	1392	13	2.59e-16	1	0.0454561	0.0208865	ANKMY1	(-146)	cg07592361	chr2	241496830	0.401631	0.350464	0.112776	0.105681	-0.0511676	0.527297	0.491353	0.0677809	0.0669279	-0.0359441	chr2:241496576-241497600	Island	ANKMY1;ANKMY1	5'UTR;5'UTR	TRUE
chr2:241496830-241498221	1392	13	2.59e-16	1	0.0454561	0.0208865	ANKMY1	(-146)	cg11821086	chr2	241497544	0.149751	0.129838	0.044961	0.0366851	-0.019913	0.223526	0.194325	0.0715166	0.0638403	-0.0292009	chr2:241496576-241497600	Island	ANKMY1;ANKMY1;ANKMY1;ANKMY1;ANKMY1;ANKMY1	TSS200;TSS200;TSS200;TSS200;TSS200;Body	NA
chr2:241496830-241498221	1392	13	2.59e-16	1	0.0454561	0.0208865	ANKMY1	(-146)	cg13030331	chr2	241497599	0.223175	0.206073	0.0691477	0.0637504	-0.0171017	0.288268	0.278467	0.0312269	0.02529	-0.00980035	chr2:241496576-241497600	Island	ANKMY1;ANKMY1	TSS200;TSS200	TRUE
chr2:241496830-241498221	1392	13	2.59e-16	1	0.0454561	0.0208865	ANKMY1	(-146)	cg14908680	chr2	241497846	0.924596	0.925264	0.0189871	0.0177261	0.000668221	0.9321	0.927194	0.00851053	0.0354078	-0.0049061	chr2:241499582-241500785	N_Shore	ANKMY1;ANKMY1	TSS1500;TSS1500	TRUE
chr2:241496830-241498221	1392	13	2.59e-16	1	0.0454561	0.0208865	ANKMY1	(-146)	cg15766075	chr2	241497417	0.0842859	0.069708	0.0364995	0.0285062	-0.014578	0.126729	0.106942	0.0397614	0.0338559	-0.0197864	chr2:241496576-241497600	Island	ANKMY1;ANKMY1	TSS200;TSS200	TRUE
chr2:241496830-241498221	1392	13	2.59e-16	1	0.0454561	0.0208865	ANKMY1	(-146)	cg20002504	chr2	241497554	0.145743	0.126801	0.0499795	0.0428922	-0.0189426	0.256059	0.228056	0.0670975	0.0621206	-0.0280028	chr2:241496576-241497600	Island	ANKMY1;ANKMY1	TSS200;TSS200	TRUE
chr2:241496830-241498221	1392	13	2.59e-16	1	0.0454561	0.0208865	ANKMY1	(-146)	cg23964682	chr2	241497415	0.0854982	0.0692356	0.0378776	0.0224774	-0.0162625	0.127543	0.105489	0.0630693	0.0511646	-0.0220539	chr2:241496576-241497600	Island	ANKMY1;ANKMY1	TSS200;TSS200	TRUE
chr2:241496830-241498221	1392	13	2.59e-16	1	0.0454561	0.0208865	ANKMY1	(-146)	cg24958325	chr2	241498221	0.833607	0.835853	0.0438552	0.0434534	0.00224579	0.830978	0.829276	0.0197205	0.018363	-0.00170219	chr2:241499582-241500785	N_Shore	ANKMY1;ANKMY1;DUSP28	TSS1500;TSS1500;TSS1500	TRUE
chr2:241496830-241498221	1392	13	2.59e-16	1	0.0454561	0.0208865	ANKMY1	(-146)	cg25810938	chr2	241497060	0.286131	0.252939	0.143182	0.134397	-0.0331915	0.454836	0.41609	0.0816628	0.0792703	-0.038747	chr2:241496576-241497600	Island	ANKMY1;ANKMY1	5'UTR;5'UTR	TRUE
chr2:241496830-241498221	1392	13	2.59e-16	1	0.0454561	0.0208865	ANKMY1	(-146)	cg27504117	chr2	241497663	0.780303	0.791989	0.0773633	0.0673541	0.0116863	0.829208	0.833796	0.0323529	0.0367779	0.00458831	chr2:241499582-241500785	N_Shore	ANKMY1;ANKMY1	TSS1500;TSS1500	TRUE
chr2:118616155-118618054	1900	11	7.07e-07	1	-0.0503629	-0.032262	DDX18	(+44879)	cg00046336	chr2	118617230	0.731893	0.748784	0.0523763	0.0571173	0.0168903	0.800097	0.81894	0.0486847	0.0411279	0.0188429	chr2:118616575-118618163	Island			TRUE
chr2:118616155-118618054	1900	11	7.07e-07	1	-0.0503629	-0.032262	DDX18	(+44879)	cg03288922	chr2	118616237	0.702287	0.730375	0.10921	0.0999426	0.0280879	0.676368	0.702463	0.093537	0.0935662	0.0260946	chr2:118616575-118618163	N_Shore			TRUE
chr2:118616155-118618054	1900	11	7.07e-07	1	-0.0503629	-0.032262	DDX18	(+44879)	cg06940110	chr2	118616430	0.527882	0.557266	0.0937225	0.0970782	0.0293843	0.523076	0.551741	0.0908562	0.0911755	0.0286646	chr2:118616575-118618163	N_Shore			TRUE
chr2:118616155-118618054	1900	11	7.07e-07	1	-0.0503629	-0.032262	DDX18	(+44879)	cg07643322	chr2	118617841	0.222154	0.247154	0.088624	0.106526	0.0250004	0.250448	0.270571	0.070923	0.0643451	0.0201229	chr2:118616575-118618163	Island			NA
chr2:118616155-118618054	1900	11	7.07e-07	1	-0.0503629	-0.032262	DDX18	(+44879)	cg08569850	chr2	118618054	0.620574	0.62504	0.0462169	0.0504412	0.00446528	0.647421	0.655525	0.0387057	0.0390043	0.00810381	chr2:118616575-118618163	Island			TRUE
chr2:118616155-118618054	1900	11	7.07e-07	1	-0.0503629	-0.032262	DDX18	(+44879)	cg19095317	chr2	118617770	0.181417	0.207112	0.0671649	0.0775096	0.0256949	0.229171	0.249071	0.0643218	0.0567031	0.0199	chr2:118616575-118618163	Island			NA
chr2:118616155-118618054	1900	11	7.07e-07	1	-0.0503629	-0.032262	DDX18	(+44879)	cg22545206	chr2	118617499	0.426139	0.447964	0.10214	0.0959738	0.0218252	0.533214	0.547835	0.0840634	0.0783519	0.0146214	chr2:118616575-118618163	Island			TRUE
chr2:118616155-118618054	1900	11	7.07e-07	1	-0.0503629	-0.032262	DDX18	(+44879)	cg22762992	chr2	118616377	0.692743	0.724984	0.0990271	0.0907318	0.0322415	0.682235	0.715452	0.103947	0.0943882	0.0332166	chr2:118616575-118618163	N_Shore			TRUE
chr2:118616155-118618054	1900	11	7.07e-07	1	-0.0503629	-0.032262	DDX18	(+44879)	cg23829273	chr2	118617782	0.301645	0.327038	0.103305	0.105794	0.0253927	0.39847	0.421363	0.0689232	0.0541642	0.0228928	chr2:118616575-118618163	Island			NA
chr2:118616155-118618054	1900	11	7.07e-07	1	-0.0503629	-0.032262	DDX18	(+44879)	cg24213669	chr2	118616576	0.484425	0.498096	0.106082	0.106718	0.0136704	0.496518	0.527819	0.103081	0.0963058	0.0313014	chr2:118616575-118618163	Island			TRUE
chr2:118616155-118618054	1900	11	7.07e-07	1	-0.0503629	-0.032262	DDX18	(+44879)	cg25619440	chr2	118616155	0.705753	0.733248	0.0939694	0.0703764	0.0274951	0.771339	0.792067	0.0645113	0.0515973	0.0207282	chr2:118616575-118618163	N_Shore			TRUE
chr2:731073-732037	965	9	4.37e-11	1	-0.0727695	-0.0606048	TMEM18	(-54116)	cg01479768	chr2	731298	0.572229	0.633938	0.139735	0.145181	0.0617089	0.580081	0.647034	0.143763	0.12697	0.0669532	chr2:732036-733096	N_Shore			TRUE
chr2:731073-732037	965	9	4.37e-11	1	-0.0727695	-0.0606048	TMEM18	(-54116)	cg02310723	chr2	731349	0.526372	0.579876	0.117983	0.107564	0.0535044	0.55991	0.607564	0.104334	0.0920825	0.0476546	chr2:732036-733096	N_Shore			NA
chr2:731073-732037	965	9	4.37e-11	1	-0.0727695	-0.0606048	TMEM18	(-54116)	cg08280036	chr2	731594	0.655746	0.678366	0.0921595	0.0959412	0.0226205	0.655204	0.70536	0.106416	0.0926801	0.0501553	chr2:732036-733096	N_Shore			TRUE
chr2:731073-732037	965	9	4.37e-11	1	-0.0727695	-0.0606048	TMEM18	(-54116)	cg14222729	chr2	731215	0.590741	0.63572	0.146385	0.144513	0.0449794	0.587738	0.654014	0.14201	0.123369	0.0662766	chr2:732036-733096	N_Shore			NA
chr2:731073-732037	965	9	4.37e-11	1	-0.0727695	-0.0606048	TMEM18	(-54116)	cg17035276	chr2	731289	0.724091	0.761432	0.135542	0.139906	0.0373415	0.704043	0.76523	0.133567	0.121656	0.061187	chr2:732036-733096	N_Shore			NA
chr2:731073-732037	965	9	4.37e-11	1	-0.0727695	-0.0606048	TMEM18	(-54116)	cg20057198	chr2	731561	0.690774	0.750991	0.146478	0.151919	0.060217	0.698567	0.771148	0.140481	0.131907	0.072581	chr2:732036-733096	N_Shore			TRUE
chr2:731073-732037	965	9	4.37e-11	1	-0.0727695	-0.0606048	TMEM18	(-54116)	cg21665850	chr2	731073	0.849776	0.879134	0.0699809	0.0722432	0.0293582	0.84508	0.879619	0.0802993	0.0695543	0.0345386	chr2:732036-733096	N_Shore			TRUE
chr2:731073-732037	965	9	4.37e-11	1	-0.0727695	-0.0606048	TMEM18	(-54116)	cg24104387	chr2	732037	0.449184	0.480032	0.106936	0.110661	0.0308482	0.462358	0.535595	0.153387	0.167328	0.0732376	chr2:732036-733096	Island			TRUE
chr2:731073-732037	965	9	4.37e-11	1	-0.0727695	-0.0606048	TMEM18	(-54116)	cg26476930	chr2	731519	0.674748	0.737441	0.139488	0.144062	0.0626928	0.625363	0.6919	0.12667	0.1185	0.0665361	chr2:732036-733096	N_Shore			TRUE
chr3:65342216-65342971	756	6	2.72e-06	1	-0.0356782	-0.0263952	ADAMTS9	(-668918)	cg00697916	chr3	65342644	0.20675	0.219908	0.0695167	0.0854169	0.0131575	0.220355	0.234908	0.0380275	0.040295	0.0145531	chr3:65342203-65342884	Island	MAGI1;MAGI1	Body;3'UTR	TRUE
chr3:65342216-65342971	756	6	2.72e-06	1	-0.0356782	-0.0263952	ADAMTS9	(-668918)	cg01172682	chr3	65342216	0.46412	0.481672	0.0761321	0.0902255	0.0175518	0.485638	0.503128	0.0473978	0.0457129	0.0174896	chr3:65342203-65342884	Island	MAGI1;MAGI1	Body;3'UTR	TRUE
chr3:65342216-65342971	756	6	2.72e-06	1	-0.0356782	-0.0263952	ADAMTS9	(-668918)	cg06271087	chr3	65342546	0.471616	0.477955	0.0831661	0.0744198	0.00633951	0.45935	0.477203	0.0540821	0.0598483	0.0178532	chr3:65342203-65342884	Island	MAGI1;MAGI1	Body;3'UTR	TRUE
chr3:65342216-65342971	756	6	2.72e-06	1	-0.0356782	-0.0263952	ADAMTS9	(-668918)	cg14056993	chr3	65342883	0.340058	0.349431	0.0924114	0.100623	0.00937338	0.275065	0.299418	0.0645121	0.073488	0.0243524	chr3:65342203-65342884	Island	MAGI1;MAGI1	Body;Body	TRUE
chr3:65342216-65342971	756	6	2.72e-06	1	-0.0356782	-0.0263952	ADAMTS9	(-668918)	cg14533390	chr3	65342843	0.383818	0.397882	0.0850862	0.0951722	0.0140638	0.3591	0.385161	0.0520515	0.0614612	0.0260616	chr3:65342203-65342884	Island	MAGI1;MAGI1	Body;Body	TRUE
chr3:65342216-65342971	756	6	2.72e-06	1	-0.0356782	-0.0263952	ADAMTS9	(-668918)	cg24879560	chr3	65342971	0.331231	0.349778	0.0596749	0.087976	0.0185472	0.298951	0.307525	0.0317705	0.0371792	0.00857437	chr3:65342203-65342884	S_Shore	MAGI1;MAGI1	Body;Body	TRUE
chr4:4863678-4864902	1225	16	2.32e-06	1	0.033596	0.0151022	MSX1	(+2897)	cg01785568	chr4	4864833	0.360713	0.345292	0.0588947	0.0689967	-0.0154206	0.344677	0.326447	0.0455311	0.0432955	-0.0182294	chr4:4864456-4864834	Island	MSX1	Body	TRUE
chr4:4863678-4864902	1225	16	2.32e-06	1	0.033596	0.0151022	MSX1	(+2897)	cg03843978	chr4	4864625	0.390399	0.36467	0.0432566	0.0508499	-0.0257294	0.390036	0.376282	0.0377683	0.0374211	-0.0137537	chr4:4864456-4864834	Island	MSX1	Body	TRUE
chr4:4863678-4864902	1225	16	2.32e-06	1	0.033596	0.0151022	MSX1	(+2897)	cg09573795	chr4	4863874	0.298229	0.281937	0.0873334	0.0703388	-0.0162913	0.3274	0.310844	0.0367218	0.0351261	-0.0165557	chr4:4864456-4864834	N_Shore	MSX1	Body	TRUE
chr4:4863678-4864902	1225	16	2.32e-06	1	0.033596	0.0151022	MSX1	(+2897)	cg09748975	chr4	4864532	0.431137	0.406044	0.0967978	0.101282	-0.0250933	0.499345	0.471437	0.0658017	0.0618371	-0.0279085	chr4:4864456-4864834	Island	MSX1	Body	TRUE
chr4:4863678-4864902	1225	16	2.32e-06	1	0.033596	0.0151022	MSX1	(+2897)	cg11078084	chr4	4864902	0.444394	0.417832	0.0572128	0.0690902	-0.0265624	0.459521	0.453116	0.0456472	0.0483117	-0.00640486	chr4:4866438-4866813	N_Shore	MSX1	3'UTR	TRUE
chr4:4863678-4864902	1225	16	2.32e-06	1	0.033596	0.0151022	MSX1	(+2897)	cg14769943	chr4	4863979	0.292907	0.263155	0.0524245	0.0651686	-0.0297523	0.346954	0.325142	0.0343176	0.0338195	-0.0218121	chr4:4864456-4864834	N_Shore	MSX1	Body	NA
chr4:4863678-4864902	1225	16	2.32e-06	1	0.033596	0.0151022	MSX1	(+2897)	cg15848031	chr4	4864293	0.429806	0.411341	0.0856669	0.0970859	-0.0184644	0.555688	0.536807	0.0479284	0.0484112	-0.0188813	chr4:4864456-4864834	N_Shore	MSX1	Body	TRUE
chr4:4863678-4864902	1225	16	2.32e-06	1	0.033596	0.0151022	MSX1	(+2897)	cg17814781	chr4	4864883	0.406683	0.405947	0.0452582	0.0591157	-0.000735571	0.392623	0.378762	0.0380721	0.0472907	-0.013861	chr4:4866438-4866813	N_Shore	MSX1	3'UTR	TRUE
chr4:4863678-4864902	1225	16	2.32e-06	1	0.033596	0.0151022	MSX1	(+2897)	cg19596468	chr4	4864110	0.321908	0.30284	0.0533807	0.0650194	-0.019068	0.382928	0.363535	0.035754	0.037823	-0.0193929	chr4:4864456-4864834	N_Shore	MSX1	Body	TRUE
chr4:4863678-4864902	1225	16	2.32e-06	1	0.033596	0.0151022	MSX1	(+2897)	cg20891301	chr4	4864711	0.410294	0.390117	0.0391083	0.0450892	-0.0201774	0.432096	0.417021	0.0351822	0.0351599	-0.0150747	chr4:4864456-4864834	Island	MSX1	Body	TRUE
chr4:4863678-4864902	1225	16	2.32e-06	1	0.033596	0.0151022	MSX1	(+2897)	cg21538208	chr4	4864488	0.2781	0.236333	0.0898987	0.0725199	-0.041767	0.315827	0.283228	0.071036	0.063639	-0.0325984	chr4:4864456-4864834	Island	MSX1	Body	TRUE
chr4:4863678-4864902	1225	16	2.32e-06	1	0.033596	0.0151022	MSX1	(+2897)	cg22609784	chr4	4863678	0.280133	0.289724	0.0622346	0.0652721	0.00959056	0.304442	0.285641	0.0335123	0.0398002	-0.0188004	chr4:4864456-4864834	N_Shore	MSX1	Body	TRUE
chr4:4863678-4864902	1225	16	2.32e-06	1	0.033596	0.0151022	MSX1	(+2897)	cg24840099	chr4	4864430	0.252161	0.238739	0.0831736	0.093228	-0.0134221	0.311462	0.286951	0.0566891	0.0429081	-0.0245102	chr4:4864456-4864834	N_Shore	MSX1	Body	TRUE
chr4:4863678-4864902	1225	16	2.32e-06	1	0.033596	0.0151022	MSX1	(+2897)	cg25144207	chr4	4864302	0.334344	0.324874	0.0608475	0.0754504	-0.00947021	0.386947	0.370436	0.0397741	0.0365932	-0.0165109	chr4:4864456-4864834	N_Shore	MSX1	Body	TRUE
chr4:4863678-4864902	1225	16	2.32e-06	1	0.033596	0.0151022	MSX1	(+2897)	cg27038439	chr4	4864320	0.669021	0.63549	0.0688228	0.0765027	-0.0335315	0.736721	0.718686	0.0387494	0.0391461	-0.0180343	chr4:4864456-4864834	N_Shore	MSX1	Body	TRUE
chr4:4863678-4864902	1225	16	2.32e-06	1	0.033596	0.0151022	MSX1	(+2897)	cg27597123	chr4	4864033	0.477486	0.458704	0.0687355	0.0676066	-0.0187826	0.526697	0.510995	0.0337084	0.0362298	-0.0157023	chr4:4864456-4864834	N_Shore	MSX1	Body	NA
chr5:78281938-78282099	162	4	0.000702684	1	0.0244164	0.0150656	ARSB	(-411)	cg22224068	chr5	78281938	0.262847	0.255148	0.0685217	0.0603387	-0.00769803	0.209382	0.181691	0.0672897	0.0451367	-0.0276916	chr5:78280317-78281300	S_Shore	ARSB;ARSB;ARSB	1stExon;5'UTR;TSS200	NA
chr5:78281938-78282099	162	4	0.000702684	1	0.0244164	0.0150656	ARSB	(-411)	cg24893837	chr5	78282099	0.727977	0.717209	0.0603383	0.0732109	-0.0107677	0.744174	0.733182	0.0487241	0.0439466	-0.0109916	chr5:78280317-78281300	S_Shore	ARSB;ARSB;ARSB	1stExon;5'UTR;TSS1500	TRUE
chr5:78281938-78282099	162	4	0.000702684	1	0.0244164	0.0150656	ARSB	(-411)	cg25318491	chr5	78281983	0.276495	0.269019	0.0896328	0.0765431	-0.00747618	0.220202	0.183567	0.0753197	0.0548563	-0.0366347	chr5:78280317-78281300	S_Shore	ARSB;ARSB;ARSB	1stExon;5'UTR;TSS1500	NA
chr5:78281938-78282099	162	4	0.000702684	1	0.0244164	0.0150656	ARSB	(-411)	cg26802063	chr5	78281964	0.328964	0.330962	0.079587	0.0815446	0.00199729	0.286012	0.263203	0.0792961	0.0596467	-0.0228085	chr5:78280317-78281300	S_Shore	ARSB;ARSB;ARSB	TSS200;1stExon;5'UTR	TRUE
chr5:43396953-43397659	707	12	0.000146821	1	-0.0179539	-0.00852268	CCL28	(+15187)	cg00182712	chr5	43397617	0.767787	0.769693	0.0590944	0.0633418	0.00190619	0.569637	0.574513	0.0635283	0.065516	0.00487621	chr5:43396897-43397364	S_Shore	CCL28;CCL28;CCL28;CCL28	TSS1500;Body;Body;Body	NA
chr5:43396953-43397659	707	12	0.000146821	1	-0.0179539	-0.00852268	CCL28	(+15187)	cg00370293	chr5	43397113	0.129841	0.13114	0.0509837	0.0596186	0.0012993	0.106152	0.114213	0.0230395	0.0301142	0.00806026	chr5:43396897-43397364	Island	CCL28	Body	TRUE
chr5:43396953-43397659	707	12	0.000146821	1	-0.0179539	-0.00852268	CCL28	(+15187)	cg08708644	chr5	43397467	0.253422	0.258371	0.0626074	0.0632826	0.00494912	0.104533	0.109909	0.0198676	0.0220219	0.00537587	chr5:43396897-43397364	S_Shore	CCL28;CCL28;CCL28;CCL28	TSS200;Body;Body;Body	NA
chr5:43396953-43397659	707	12	0.000146821	1	-0.0179539	-0.00852268	CCL28	(+15187)	cg10864145	chr5	43397232	0.0392013	0.0398817	0.021837	0.0245325	0.000680354	0.0512518	0.0512732	0.0189427	0.0170825	2.13687e-05	chr5:43396897-43397364	Island	CCL28	Body	TRUE
chr5:43396953-43397659	707	12	0.000146821	1	-0.0179539	-0.00852268	CCL28	(+15187)	cg12634932	chr5	43397230	0.054208	0.0522753	0.0230949	0.0268524	-0.0019327	0.0614241	0.061878	0.0191886	0.0177436	0.00045389	chr5:43396897-43397364	Island	CCL28	Body	TRUE
chr5:43396953-43397659	707	12	0.000146821	1	-0.0179539	-0.00852268	CCL28	(+15187)	cg13041796	chr5	43397409	0.211234	0.211052	0.0439842	0.0422453	-0.000182049	0.131977	0.137932	0.0261501	0.0308066	0.00595492	chr5:43396897-43397364	S_Shore	CCL28;CCL28;CCL28;CCL28	TSS200;Body;Body;Body	NA
chr5:43396953-43397659	707	12	0.000146821	1	-0.0179539	-0.00852268	CCL28	(+15187)	cg16324633	chr5	43397167	0.0704415	0.0709995	0.0136552	0.0244111	0.00055803	0.0667761	0.0648818	0.0116333	0.0128323	-0.00189435	chr5:43396897-43397364	Island	CCL28	Body	TRUE
chr5:43396953-43397659	707	12	0.000146821	1	-0.0179539	-0.00852268	CCL28	(+15187)	cg17490896	chr5	43397659	0.593427	0.612305	0.0769426	0.0746246	0.0188784	0.720651	0.717088	0.0508656	0.0467491	-0.00356299	chr5:43396897-43397364	S_Shore	CCL28;CCL28;CCL28;CCL28	TSS1500;Body;Body;Body	NA
chr5:43396953-43397659	707	12	0.000146821	1	-0.0179539	-0.00852268	CCL28	(+15187)	cg18199554	chr5	43397288	0.0364232	0.0429695	0.0177562	0.0336113	0.00654638	0.0529635	0.056553	0.0171794	0.023382	0.00358954	chr5:43396897-43397364	Island	CCL28	Body	TRUE
chr5:43396953-43397659	707	12	0.000146821	1	-0.0179539	-0.00852268	CCL28	(+15187)	cg20742784	chr5	43397451	0.288332	0.296973	0.0553814	0.0699075	0.00864137	0.110867	0.11516	0.0195713	0.0211021	0.0042929	chr5:43396897-43397364	S_Shore	CCL28;CCL28;CCL28;CCL28	TSS200;Body;Body;Body	NA
chr5:43396953-43397659	707	12	0.000146821	1	-0.0179539	-0.00852268	CCL28	(+15187)	cg22724765	chr5	43397572	0.443396	0.44818	0.0535329	0.0660655	0.00478356	0.168997	0.167039	0.0292302	0.0268175	-0.00195807	chr5:43396897-43397364	S_Shore	CCL28	Body	TRUE
chr5:140552347-140553150	804	9	2.17e-06	1	-0.0336684	-0.0259099	PCDHB7	(+506)	cg01228941	chr5	140553091	0.651345	0.663855	0.0587196	0.0759048	0.0125102	0.734986	0.75129	0.0442121	0.046277	0.0163038	chr5:140553681-140554637	N_Shore	PCDHB7	1stExon	TRUE
chr5:140552347-140553150	804	9	2.17e-06	1	-0.0336684	-0.0259099	PCDHB7	(+506)	cg03780733	chr5	140552369	0.527257	0.549191	0.0735603	0.0724335	0.0219345	0.484936	0.505608	0.0695915	0.0766633	0.0206723	chr5:140553681-140554637	N_Shore	PCDHB7;PCDHB7	1stExon;5'UTR	TRUE
chr5:140552347-140553150	804	9	2.17e-06	1	-0.0336684	-0.0259099	PCDHB7	(+506)	cg16583552	chr5	140553150	0.473172	0.49013	0.103991	0.109636	0.0169588	0.56961	0.58681	0.0543609	0.0719203	0.0172006	chr5:140553681-140554637	N_Shore	PCDHB7	1stExon	TRUE
chr5:140552347-140553150	804	9	2.17e-06	1	-0.0336684	-0.0259099	PCDHB7	(+506)	cg17585889	chr5	140552600	0.648016	0.670725	0.0632664	0.0693018	0.0227092	0.641508	0.648403	0.0632085	0.0595795	0.00689456	chr5:140553681-140554637	N_Shore	PCDHB7	1stExon	TRUE
chr5:140552347-140553150	804	9	2.17e-06	1	-0.0336684	-0.0259099	PCDHB7	(+506)	cg17735593	chr5	140552505	0.462991	0.465548	0.0729074	0.0744527	0.00255631	0.499916	0.523785	0.0622991	0.0813605	0.0238688	chr5:140553681-140554637	N_Shore	PCDHB7	1stExon	TRUE
chr5:140552347-140553150	804	9	2.17e-06	1	-0.0336684	-0.0259099	PCDHB7	(+506)	cg19520087	chr5	140553020	0.637031	0.660184	0.0674522	0.0729334	0.0231527	0.651418	0.676404	0.054758	0.056362	0.0249859	chr5:140553681-140554637	N_Shore	PCDHB7	1stExon	NA
chr5:140552347-140553150	804	9	2.17e-06	1	-0.0336684	-0.0259099	PCDHB7	(+506)	cg22190023	chr5	140552347	0.357225	0.362246	0.0618274	0.0762166	0.0050215	0.348063	0.369697	0.0521395	0.0789094	0.0216337	chr5:140553681-140554637	N_Shore	PCDHB7;PCDHB7	1stExon;5'UTR	TRUE
chr5:140552347-140553150	804	9	2.17e-06	1	-0.0336684	-0.0259099	PCDHB7	(+506)	cg23265105	chr5	140552971	0.307126	0.334716	0.0882246	0.107798	0.0275894	0.308498	0.327411	0.0689462	0.084722	0.0189128	chr5:140553681-140554637	N_Shore	PCDHB7	1stExon	NA
chr5:140705845-140706252	408	5	0.000538106	1	-0.0199756	-0.0112535	PCDHGA1	(-4203)	cg02151604	chr5	140705909	0.105707	0.109261	0.0224949	0.0292087	0.00355399	0.101456	0.101742	0.0177025	0.0223852	0.000285286		OpenSea			TRUE
chr5:140705845-140706252	408	5	0.000538106	1	-0.0199756	-0.0112535	PCDHGA1	(-4203)	cg16467262	chr5	140705984	0.105332	0.112237	0.0267112	0.0318805	0.00690544	0.121159	0.129518	0.0171005	0.0225204	0.00835926		OpenSea			TRUE
chr5:140705845-140706252	408	5	0.000538106	1	-0.0199756	-0.0112535	PCDHGA1	(-4203)	cg18713748	chr5	140706190	0.268287	0.283232	0.0542723	0.0651599	0.0149458	0.297678	0.311775	0.0375663	0.0381076	0.0140966		OpenSea			TRUE
chr5:140705845-140706252	408	5	0.000538106	1	-0.0199756	-0.0112535	PCDHGA1	(-4203)	cg21930118	chr5	140705845	0.107548	0.103897	0.0279964	0.029566	-0.00365059	0.127116	0.132187	0.0233952	0.0234235	0.00507056		OpenSea			TRUE
chr5:140705845-140706252	408	5	0.000538106	1	-0.0199756	-0.0112535	PCDHGA1	(-4203)	cg24755503	chr5	140706252	0.275004	0.269513	0.0372702	0.0376354	-0.00549088	0.299367	0.304858	0.0367844	0.0370489	0.00549046		OpenSea			TRUE
chr5:140792511-140792918	408	9	0.000231049	1	-0.0153195	-0.0111216	PCDHGA10	(-28)	cg01169021	chr5	140792918	0.141652	0.151799	0.0327915	0.0499024	0.0101468	0.200233	0.215246	0.0298838	0.0368746	0.0150132	chr5:140794358-140795045	N_Shore	PCDHGA4;PCDHGA6;PCDHGA9;PCDHGA1;PCDHGA8;PCDHGA5;PCDHGB1;PCDHGA10;PCDHGB4;PCDHGA3;PCDHGA10;PCDHGA2;PCDHGB6;PCDHGA7;PCDHGB2;PCDHGB5;PCDHGB3	Body;Body;Body;Body;Body;Body;Body;1stExon;Body;Body;1stExon;Body;Body;Body;Body;Body;Body	TRUE
chr5:140792511-140792918	408	9	0.000231049	1	-0.0153195	-0.0111216	PCDHGA10	(-28)	cg01311360	chr5	140792558	0.125499	0.122408	0.0383944	0.0355956	-0.00309065	0.129363	0.140596	0.028434	0.0376445	0.0112323	chr5:140794358-140795045	N_Shore	PCDHGA4;PCDHGA6;PCDHGA9;PCDHGA1;PCDHGA8;PCDHGA5;PCDHGB1;PCDHGB4;PCDHGA3;PCDHGA10;PCDHGA2;PCDHGB6;PCDHGA7;PCDHGB2;PCDHGA10;PCDHGB5;PCDHGB3	Body;Body;Body;Body;Body;Body;Body;Body;Body;TSS200;Body;Body;Body;Body;TSS200;Body;Body	TRUE
chr5:140792511-140792918	408	9	0.000231049	1	-0.0153195	-0.0111216	PCDHGA10	(-28)	cg01439264	chr5	140792540	0.122177	0.126012	0.0390842	0.0396306	0.00383489	0.107998	0.113757	0.0223721	0.0285287	0.00575922	chr5:140794358-140795045	N_Shore	PCDHGA10;PCDHGA10;PCDHGA8;PCDHGB5;PCDHGA9;PCDHGB6;PCDHGA1;PCDHGA2;PCDHGA3;PCDHGB1;PCDHGA4;PCDHGB2;PCDHGA5;PCDHGB3;PCDHGA6;PCDHGA7;PCDHGB4	TSS1500;TSS1500;Body;Body;Body;Body;Body;Body;Body;Body;Body;Body;Body;Body;Body;Body;Body	NA
chr5:140792511-140792918	408	9	0.000231049	1	-0.0153195	-0.0111216	PCDHGA10	(-28)	cg10029377	chr5	140792514	0.128258	0.127212	0.0353114	0.0399268	-0.00104511	0.155885	0.172225	0.0351562	0.0438918	0.0163404	chr5:140794358-140795045	N_Shore	PCDHGA10;PCDHGA10;PCDHGA8;PCDHGB5;PCDHGA9;PCDHGB6;PCDHGA1;PCDHGA2;PCDHGA3;PCDHGB1;PCDHGA4;PCDHGB2;PCDHGA5;PCDHGB3;PCDHGA6;PCDHGA7;PCDHGB4	TSS1500;TSS1500;Body;Body;Body;Body;Body;Body;Body;Body;Body;Body;Body;Body;Body;Body;Body	NA
chr5:140792511-140792918	408	9	0.000231049	1	-0.0153195	-0.0111216	PCDHGA10	(-28)	cg10917547	chr5	140792684	0.124004	0.125591	0.0374796	0.0393544	0.00158734	0.141529	0.151398	0.0268217	0.0320729	0.00986883	chr5:140794358-140795045	N_Shore	PCDHGA4;PCDHGA6;PCDHGA9;PCDHGA1;PCDHGA8;PCDHGA5;PCDHGB1;PCDHGB4;PCDHGA3;PCDHGA10;PCDHGA2;PCDHGB6;PCDHGA7;PCDHGB2;PCDHGA10;PCDHGB5;PCDHGB3	Body;Body;Body;Body;Body;Body;Body;Body;Body;TSS200;Body;Body;Body;Body;TSS200;Body;Body	TRUE
chr5:140792511-140792918	408	9	0.000231049	1	-0.0153195	-0.0111216	PCDHGA10	(-28)	cg21580428	chr5	140792814	0.115799	0.117672	0.0445219	0.0399242	0.00187301	0.132884	0.141975	0.0247195	0.0287946	0.00909089	chr5:140794358-140795045	N_Shore	PCDHGA4;PCDHGA6;PCDHGA9;PCDHGA1;PCDHGA8;PCDHGA5;PCDHGB1;PCDHGA10;PCDHGB4;PCDHGA3;PCDHGA10;PCDHGA2;PCDHGB6;PCDHGA7;PCDHGB2;PCDHGB5;PCDHGB3	Body;Body;Body;Body;Body;Body;Body;1stExon;Body;Body;1stExon;Body;Body;Body;Body;Body;Body	TRUE
chr5:140792511-140792918	408	9	0.000231049	1	-0.0153195	-0.0111216	PCDHGA10	(-28)	cg22847228	chr5	140792700	0.10606	0.104997	0.0292384	0.0350059	-0.00106389	0.0919437	0.0946678	0.0164359	0.0186994	0.00272407	chr5:140794358-140795045	N_Shore	PCDHGA4;PCDHGA6;PCDHGA9;PCDHGA1;PCDHGA8;PCDHGA5;PCDHGB1;PCDHGB4;PCDHGA3;PCDHGA10;PCDHGA2;PCDHGB6;PCDHGA7;PCDHGB2;PCDHGA10;PCDHGB5;PCDHGB3	Body;Body;Body;Body;Body;Body;Body;Body;Body;TSS200;Body;Body;Body;Body;TSS200;Body;Body	TRUE
chr5:140792511-140792918	408	9	0.000231049	1	-0.0153195	-0.0111216	PCDHGA10	(-28)	cg25353450	chr5	140792511	0.100854	0.103036	0.0190214	0.0311842	0.00218214	0.118286	0.129556	0.0268257	0.0336922	0.0112702	chr5:140794358-140795045	N_Shore	PCDHGA4;PCDHGA6;PCDHGA9;PCDHGA1;PCDHGA8;PCDHGA10;PCDHGA5;PCDHGB1;PCDHGA10;PCDHGB4;PCDHGA3;PCDHGA2;PCDHGB6;PCDHGA7;PCDHGB2;PCDHGB5;PCDHGB3	Body;Body;Body;Body;Body;TSS1500;Body;Body;TSS1500;Body;Body;Body;Body;Body;Body;Body;Body	TRUE
chr5:140792511-140792918	408	9	0.000231049	1	-0.0153195	-0.0111216	PCDHGA10	(-28)	cg26826004	chr5	140792596	0.154117	0.147278	0.0274509	0.0261258	-0.00683929	0.152885	0.164352	0.0276397	0.0293555	0.0114671	chr5:140794358-140795045	N_Shore	PCDHGA4;PCDHGA6;PCDHGA9;PCDHGA1;PCDHGA8;PCDHGA5;PCDHGB1;PCDHGB4;PCDHGA3;PCDHGA10;PCDHGA2;PCDHGB6;PCDHGA7;PCDHGB2;PCDHGA10;PCDHGB5;PCDHGB3	Body;Body;Body;Body;Body;Body;Body;Body;Body;TSS200;Body;Body;Body;Body;TSS200;Body;Body	TRUE
chr5:140810051-140811642	1592	18	4.37e-11	1	-0.0289771	-0.0163205	PCDHGA12	(+662)	cg01224715	chr5	140811520	0.433951	0.456101	0.0699989	0.0831351	0.0221502	0.485072	0.508179	0.0565848	0.0521882	0.0231076	chr5:140810494-140812617	Island	PCDHGA4;PCDHGA11;PCDHGA11;PCDHGA9;PCDHGA1;PCDHGB1;PCDHGB6;PCDHGA12;PCDHGB3;PCDHGB7;PCDHGA6;PCDHGA8;PCDHGA10;PCDHGA12;PCDHGA5;PCDHGB4;PCDHGA3;PCDHGA2;PCDHGA7;PCDHGB2;PCDHGB5	Body;Body;Body;Body;Body;Body;Body;1stExon;Body;Body;Body;Body;Body;1stExon;Body;Body;Body;Body;Body;Body;Body	TRUE
chr5:140810051-140811642	1592	18	4.37e-11	1	-0.0289771	-0.0163205	PCDHGA12	(+662)	cg01770654	chr5	140811343	0.181433	0.198898	0.0473808	0.0725041	0.0174647	0.259162	0.27073	0.0318046	0.0291626	0.0115674	chr5:140810494-140812617	Island	PCDHGA12;PCDHGA12;PCDHGA8;PCDHGB5;PCDHGA9;PCDHGB6;PCDHGA10;PCDHGB7;PCDHGA11;PCDHGA11;PCDHGA1;PCDHGA2;PCDHGA3;PCDHGB1;PCDHGA4;PCDHGB2;PCDHGA5;PCDHGB3;PCDHGA6;PCDHGA7;PCDHGB4	1stExon;1stExon;Body;Body;Body;Body;Body;Body;Body;Body;Body;Body;Body;Body;Body;Body;Body;Body;Body;Body;Body	NA
chr5:140810051-140811642	1592	18	4.37e-11	1	-0.0289771	-0.0163205	PCDHGA12	(+662)	cg02267483	chr5	140810404	0.172784	0.184397	0.0435198	0.0582203	0.011613	0.197483	0.223285	0.0396544	0.0425478	0.0258015	chr5:140810494-140812617	N_Shore	PCDHGA4;PCDHGA11;PCDHGA11;PCDHGA9;PCDHGA1;PCDHGB1;PCDHGB6;PCDHGA12;PCDHGB3;PCDHGB7;PCDHGA6;PCDHGA8;PCDHGA10;PCDHGA12;PCDHGA5;PCDHGB4;PCDHGA3;PCDHGA2;PCDHGA7;PCDHGB2;PCDHGB5	Body;Body;Body;Body;Body;Body;Body;1stExon;Body;Body;Body;Body;Body;1stExon;Body;Body;Body;Body;Body;Body;Body	TRUE
chr5:140810051-140811642	1592	18	4.37e-11	1	-0.0289771	-0.0163205	PCDHGA12	(+662)	cg02452944	chr5	140810109	0.216062	0.219789	0.0622534	0.0595286	0.00372735	0.27247	0.302775	0.0601932	0.0589298	0.0303049	chr5:140810494-140812617	N_Shore	PCDHGA4;PCDHGA11;PCDHGA11;PCDHGA9;PCDHGA1;PCDHGB1;PCDHGB6;PCDHGA12;PCDHGB3;PCDHGB7;PCDHGA6;PCDHGA8;PCDHGA10;PCDHGA5;PCDHGB4;PCDHGA3;PCDHGA2;PCDHGA12;PCDHGB2;PCDHGA7;PCDHGB5	Body;Body;Body;Body;Body;Body;Body;TSS200;Body;Body;Body;Body;Body;Body;Body;Body;Body;TSS200;Body;Body;Body	TRUE
chr5:140810051-140811642	1592	18	4.37e-11	1	-0.0289771	-0.0163205	PCDHGA12	(+662)	cg04080041	chr5	140811253	0.222532	0.222184	0.0572197	0.0595474	-0.000347671	0.239423	0.248045	0.0364932	0.03737	0.00862141	chr5:140810494-140812617	Island	PCDHGA4;PCDHGA11;PCDHGA11;PCDHGA9;PCDHGA1;PCDHGB1;PCDHGB6;PCDHGA12;PCDHGB3;PCDHGB7;PCDHGA6;PCDHGA8;PCDHGA10;PCDHGA12;PCDHGA5;PCDHGB4;PCDHGA3;PCDHGA2;PCDHGA7;PCDHGB2;PCDHGB5	Body;Body;Body;Body;Body;Body;Body;1stExon;Body;Body;Body;Body;Body;1stExon;Body;Body;Body;Body;Body;Body;Body	TRUE
chr5:140810051-140811642	1592	18	4.37e-11	1	-0.0289771	-0.0163205	PCDHGA12	(+662)	cg07489502	chr5	140811642	0.277297	0.274518	0.0892989	0.085627	-0.0027785	0.242966	0.249423	0.0545724	0.0451451	0.00645752	chr5:140810494-140812617	Island	PCDHGA4;PCDHGA11;PCDHGA11;PCDHGA9;PCDHGA1;PCDHGB1;PCDHGB6;PCDHGA12;PCDHGB3;PCDHGB7;PCDHGA6;PCDHGA8;PCDHGA10;PCDHGA12;PCDHGA5;PCDHGB4;PCDHGA3;PCDHGA2;PCDHGA7;PCDHGB2;PCDHGB5	Body;Body;Body;Body;Body;Body;Body;1stExon;Body;Body;Body;Body;Body;1stExon;Body;Body;Body;Body;Body;Body;Body	TRUE
chr5:140810051-140811642	1592	18	4.37e-11	1	-0.0289771	-0.0163205	PCDHGA12	(+662)	cg07539798	chr5	140811312	0.327025	0.320668	0.0702668	0.0686561	-0.00635708	0.447436	0.442343	0.0416707	0.039634	-0.00509206	chr5:140810494-140812617	Island	PCDHGA4;PCDHGA11;PCDHGA11;PCDHGA9;PCDHGA1;PCDHGB1;PCDHGB6;PCDHGA12;PCDHGB3;PCDHGB7;PCDHGA6;PCDHGA8;PCDHGA10;PCDHGA12;PCDHGA5;PCDHGB4;PCDHGA3;PCDHGA2;PCDHGA7;PCDHGB2;PCDHGB5	Body;Body;Body;Body;Body;Body;Body;1stExon;Body;Body;Body;Body;Body;1stExon;Body;Body;Body;Body;Body;Body;Body	TRUE
chr5:140810051-140811642	1592	18	4.37e-11	1	-0.0289771	-0.0163205	PCDHGA12	(+662)	cg07730329	chr5	140810137	0.216328	0.2222	0.061042	0.0689347	0.00587205	0.258962	0.281955	0.0477451	0.052001	0.022993	chr5:140810494-140812617	N_Shore	PCDHGA4;PCDHGA11;PCDHGA11;PCDHGA9;PCDHGA1;PCDHGB1;PCDHGB6;PCDHGA12;PCDHGB3;PCDHGB7;PCDHGA6;PCDHGA8;PCDHGA10;PCDHGA5;PCDHGB4;PCDHGA3;PCDHGA2;PCDHGA12;PCDHGB2;PCDHGA7;PCDHGB5	Body;Body;Body;Body;Body;Body;Body;TSS200;Body;Body;Body;Body;Body;Body;Body;Body;Body;TSS200;Body;Body;Body	TRUE
chr5:140810051-140811642	1592	18	4.37e-11	1	-0.0289771	-0.0163205	PCDHGA12	(+662)	cg07802710	chr5	140810260	0.150704	0.146149	0.0472507	0.0449105	-0.00455428	0.166229	0.17658	0.0307889	0.0352528	0.0103506	chr5:140810494-140812617	N_Shore	PCDHGA4;PCDHGA11;PCDHGA11;PCDHGA12;PCDHGA9;PCDHGA1;PCDHGB1;PCDHGB6;PCDHGA12;PCDHGB3;PCDHGB7;PCDHGA6;PCDHGA8;PCDHGA10;PCDHGA12;PCDHGA5;PCDHGB4;PCDHGA3;PCDHGA2;PCDHGA7;PCDHGB2;PCDHGB5;PCDHGA12	Body;Body;Body;5'UTR;Body;Body;Body;Body;1stExon;Body;Body;Body;Body;Body;1stExon;Body;Body;Body;Body;Body;Body;Body;5'UTR	TRUE
chr5:140810051-140811642	1592	18	4.37e-11	1	-0.0289771	-0.0163205	PCDHGA12	(+662)	cg09639151	chr5	140810920	0.104908	0.117833	0.040871	0.0484146	0.0129249	0.160532	0.186157	0.045231	0.047162	0.0256249	chr5:140810494-140812617	Island	PCDHGA4;PCDHGA11;PCDHGA11;PCDHGA9;PCDHGA1;PCDHGB1;PCDHGB6;PCDHGA12;PCDHGB3;PCDHGB7;PCDHGA6;PCDHGA8;PCDHGA10;PCDHGA12;PCDHGA5;PCDHGB4;PCDHGA3;PCDHGA2;PCDHGA7;PCDHGB2;PCDHGB5	Body;Body;Body;Body;Body;Body;Body;1stExon;Body;Body;Body;Body;Body;1stExon;Body;Body;Body;Body;Body;Body;Body	TRUE
chr5:140810051-140811642	1592	18	4.37e-11	1	-0.0289771	-0.0163205	PCDHGA12	(+662)	cg11647681	chr5	140810161	0.186046	0.198073	0.0468952	0.0586469	0.012027	0.228453	0.250247	0.0489676	0.0514636	0.021794	chr5:140810494-140812617	N_Shore	PCDHGA4;PCDHGA11;PCDHGA11;PCDHGA12;PCDHGA9;PCDHGA1;PCDHGB1;PCDHGB6;PCDHGA12;PCDHGB3;PCDHGB7;PCDHGA6;PCDHGA8;PCDHGA10;PCDHGA12;PCDHGA5;PCDHGB4;PCDHGA3;PCDHGA2;PCDHGA7;PCDHGB2;PCDHGB5;PCDHGA12	Body;Body;Body;5'UTR;Body;Body;Body;Body;1stExon;Body;Body;Body;Body;Body;1stExon;Body;Body;Body;Body;Body;Body;Body;5'UTR	TRUE
chr5:140810051-140811642	1592	18	4.37e-11	1	-0.0289771	-0.0163205	PCDHGA12	(+662)	cg12304520	chr5	140810123	0.179666	0.200973	0.0332595	0.0563138	0.0213069	0.191898	0.215811	0.0453088	0.0474427	0.0239131	chr5:140810494-140812617	N_Shore	PCDHGA4;PCDHGA11;PCDHGA11;PCDHGA9;PCDHGA1;PCDHGB1;PCDHGB6;PCDHGA12;PCDHGB3;PCDHGB7;PCDHGA6;PCDHGA8;PCDHGA10;PCDHGA5;PCDHGB4;PCDHGA3;PCDHGA2;PCDHGA12;PCDHGB2;PCDHGA7;PCDHGB5	Body;Body;Body;Body;Body;Body;Body;TSS200;Body;Body;Body;Body;Body;Body;Body;Body;Body;TSS200;Body;Body;Body	TRUE
chr5:140810051-140811642	1592	18	4.37e-11	1	-0.0289771	-0.0163205	PCDHGA12	(+662)	cg14253517	chr5	140810726	0.284439	0.301092	0.0717347	0.0780499	0.0166525	0.266351	0.28359	0.0467184	0.0461867	0.0172391	chr5:140810494-140812617	Island	PCDHGA4;PCDHGA11;PCDHGA11;PCDHGA9;PCDHGA1;PCDHGB1;PCDHGB6;PCDHGA12;PCDHGB3;PCDHGB7;PCDHGA6;PCDHGA8;PCDHGA10;PCDHGA12;PCDHGA5;PCDHGB4;PCDHGA3;PCDHGA2;PCDHGA7;PCDHGB2;PCDHGB5	Body;Body;Body;Body;Body;Body;Body;1stExon;Body;Body;Body;Body;Body;1stExon;Body;Body;Body;Body;Body;Body;Body	TRUE
chr5:140810051-140811642	1592	18	4.37e-11	1	-0.0289771	-0.0163205	PCDHGA12	(+662)	cg21185686	chr5	140810433	0.155696	0.165486	0.0461907	0.0738397	0.00978966	0.16706	0.181238	0.0356436	0.039035	0.0141783	chr5:140810494-140812617	N_Shore	PCDHGA4;PCDHGA11;PCDHGA11;PCDHGA9;PCDHGA1;PCDHGB1;PCDHGB6;PCDHGA12;PCDHGB3;PCDHGB7;PCDHGA6;PCDHGA8;PCDHGA10;PCDHGA12;PCDHGA5;PCDHGB4;PCDHGA3;PCDHGA2;PCDHGA7;PCDHGB2;PCDHGB5	Body;Body;Body;Body;Body;Body;Body;1stExon;Body;Body;Body;Body;Body;1stExon;Body;Body;Body;Body;Body;Body;Body	TRUE
chr5:140810051-140811642	1592	18	4.37e-11	1	-0.0289771	-0.0163205	PCDHGA12	(+662)	cg21627409	chr5	140810106	0.093677	0.0990951	0.0274644	0.0370639	0.00541817	0.127873	0.15161	0.036239	0.0463829	0.0237374	chr5:140810494-140812617	N_Shore	PCDHGA4;PCDHGA11;PCDHGA11;PCDHGA9;PCDHGA1;PCDHGB1;PCDHGB6;PCDHGA12;PCDHGB3;PCDHGB7;PCDHGA6;PCDHGA8;PCDHGA10;PCDHGA5;PCDHGB4;PCDHGA3;PCDHGA2;PCDHGA12;PCDHGB2;PCDHGA7;PCDHGB5	Body;Body;Body;Body;Body;Body;Body;TSS200;Body;Body;Body;Body;Body;Body;Body;Body;Body;TSS200;Body;Body;Body	TRUE
chr5:140810051-140811642	1592	18	4.37e-11	1	-0.0289771	-0.0163205	PCDHGA12	(+662)	cg22151446	chr5	140810805	0.130367	0.15533	0.0484999	0.0587826	0.0249633	0.149393	0.176864	0.043302	0.0527229	0.0274712	chr5:140810494-140812617	Island	PCDHGA4;PCDHGA11;PCDHGA11;PCDHGA9;PCDHGA1;PCDHGB1;PCDHGB6;PCDHGA12;PCDHGB3;PCDHGB7;PCDHGA6;PCDHGA8;PCDHGA10;PCDHGA12;PCDHGA5;PCDHGB4;PCDHGA3;PCDHGA2;PCDHGA7;PCDHGB2;PCDHGB5	Body;Body;Body;Body;Body;Body;Body;1stExon;Body;Body;Body;Body;Body;1stExon;Body;Body;Body;Body;Body;Body;Body	TRUE
chr5:140810051-140811642	1592	18	4.37e-11	1	-0.0289771	-0.0163205	PCDHGA12	(+662)	cg23082339	chr5	140810051	0.0758865	0.0765365	0.0430255	0.0390979	0.000649969	0.0705335	0.0755191	0.0231358	0.026102	0.00498559	chr5:140810494-140812617	N_Shore	PCDHGA4;PCDHGA11;PCDHGA11;PCDHGA9;PCDHGA1;PCDHGB1;PCDHGB6;PCDHGA12;PCDHGB3;PCDHGB7;PCDHGA6;PCDHGA8;PCDHGA10;PCDHGA5;PCDHGB4;PCDHGA3;PCDHGA2;PCDHGA12;PCDHGB2;PCDHGA7;PCDHGB5	Body;Body;Body;Body;Body;Body;Body;TSS200;Body;Body;Body;Body;Body;Body;Body;Body;Body;TSS200;Body;Body;Body	TRUE
chr5:140810051-140811642	1592	18	4.37e-11	1	-0.0289771	-0.0163205	PCDHGA12	(+662)	cg23244790	chr5	140811102	0.102472	0.100396	0.0369406	0.0476575	-0.00207582	0.128516	0.141749	0.0348028	0.0383374	0.0132325	chr5:140810494-140812617	Island	PCDHGA4;PCDHGA11;PCDHGA11;PCDHGA9;PCDHGA1;PCDHGB1;PCDHGB6;PCDHGA12;PCDHGB3;PCDHGB7;PCDHGA6;PCDHGA8;PCDHGA10;PCDHGA12;PCDHGA5;PCDHGB4;PCDHGA3;PCDHGA2;PCDHGA7;PCDHGB2;PCDHGB5	Body;Body;Body;Body;Body;Body;Body;1stExon;Body;Body;Body;Body;Body;1stExon;Body;Body;Body;Body;Body;Body;Body	TRUE
chr5:140718655-140719008	354	3	0.000402789	1	-0.0233692	-0.0197453	PCDHGA2	(+293)	cg19689427	chr5	140719008	0.492712	0.499924	0.102668	0.113459	0.0072119	0.468347	0.486922	0.0614042	0.0737972	0.0185749	chr5:140719129-140719343	N_Shore	PCDHGA2;PCDHGA1;PCDHGA2	1stExon;Body;1stExon	TRUE
chr5:140718655-140719008	354	3	0.000402789	1	-0.0233692	-0.0197453	PCDHGA2	(+293)	cg23074932	chr5	140718731	0.270961	0.284416	0.0582723	0.0663194	0.0134547	0.313897	0.334391	0.0373353	0.0578198	0.0204937	chr5:140719129-140719343	N_Shore	PCDHGA2;PCDHGA1;PCDHGA2	1stExon;Body;1stExon	TRUE
chr5:140718655-140719008	354	3	0.000402789	1	-0.0233692	-0.0197453	PCDHGA2	(+293)	cg23262897	chr5	140718655	0.258643	0.264346	0.0462528	0.054373	0.00570273	0.321847	0.334517	0.0336424	0.0398838	0.0126705	chr5:140719129-140719343	N_Shore	PCDHGA2;PCDHGA1;PCDHGA2	1stExon;Body;1stExon	TRUE
chr5:140743927-140744983	1057	7	5.16e-06	1	-0.0348763	-0.0163182	PCDHGA5	(+557)	cg02022808	chr5	140744914	0.179325	0.189329	0.0665898	0.0644531	0.0100048	0.190944	0.209916	0.029346	0.0364983	0.0189712	chr5:140745531-140745893	N_Shore	PCDHGA4;PCDHGA2;PCDHGA5;PCDHGB2;PCDHGA1;PCDHGB1;PCDHGA3;PCDHGA5	Body;Body;1stExon;Body;Body;Body;Body;1stExon	TRUE
chr5:140743927-140744983	1057	7	5.16e-06	1	-0.0348763	-0.0163182	PCDHGA5	(+557)	cg04773864	chr5	140744763	0.480902	0.496039	0.0523004	0.0627691	0.0151375	0.544445	0.565583	0.0514101	0.0691791	0.0211383	chr5:140745531-140745893	N_Shore	PCDHGA4;PCDHGA2;PCDHGA5;PCDHGB2;PCDHGA1;PCDHGB1;PCDHGA3;PCDHGA5	Body;Body;1stExon;Body;Body;Body;Body;1stExon	TRUE
chr5:140743927-140744983	1057	7	5.16e-06	1	-0.0348763	-0.0163182	PCDHGA5	(+557)	cg06575035	chr5	140744449	0.504339	0.523572	0.0508406	0.0907823	0.0192329	0.509659	0.512512	0.0350287	0.0368714	0.00285342	chr5:140743961-140744642	Island	PCDHGA4;PCDHGA2;PCDHGA5;PCDHGB2;PCDHGA1;PCDHGB1;PCDHGA3;PCDHGA5	Body;Body;1stExon;Body;Body;Body;Body;1stExon	TRUE
chr5:140743927-140744983	1057	7	5.16e-06	1	-0.0348763	-0.0163182	PCDHGA5	(+557)	cg13307880	chr5	140744367	0.162065	0.174396	0.0647721	0.0815604	0.0123308	0.214907	0.228152	0.0303032	0.0364128	0.0132451	chr5:140743961-140744642	Island	PCDHGA4;PCDHGA2;PCDHGA5;PCDHGB2;PCDHGA1;PCDHGB1;PCDHGA3;PCDHGA5	Body;Body;1stExon;Body;Body;Body;Body;1stExon	TRUE
chr5:140743927-140744983	1057	7	5.16e-06	1	-0.0348763	-0.0163182	PCDHGA5	(+557)	cg15829642	chr5	140744983	0.585746	0.614621	0.0727589	0.0814327	0.0288744	0.612592	0.642808	0.05476	0.0640962	0.0302155	chr5:140745531-140745893	N_Shore	PCDHGA4;PCDHGA2;PCDHGA5;PCDHGB2;PCDHGA1;PCDHGB1;PCDHGA3;PCDHGA5	Body;Body;1stExon;Body;Body;Body;Body;1stExon	TRUE
chr5:140743927-140744983	1057	7	5.16e-06	1	-0.0348763	-0.0163182	PCDHGA5	(+557)	cg19748485	chr5	140743927	0.330177	0.335989	0.0481877	0.0646812	0.005812	0.447915	0.45625	0.0364465	0.0357308	0.00833487	chr5:140743961-140744642	N_Shore	PCDHGA4;PCDHGA2;PCDHGA5;PCDHGB2;PCDHGA1;PCDHGB1;PCDHGA3;PCDHGA5	Body;Body;1stExon;Body;Body;Body;Body;1stExon	TRUE
chr5:140778396-140779112	717	4	0.000256133	1	-0.0253634	-0.0189901	PCDHGA9	(-3766)	cg00118365	chr5	140779112	0.401841	0.402802	0.0852468	0.0820288	0.000960647	0.401939	0.416942	0.0494126	0.0467509	0.0150029	chr5:140779013-140779659	Island	PCDHGA4;PCDHGB5;PCDHGA6;PCDHGA1;PCDHGA8;PCDHGA5;PCDHGB1;PCDHGB5;PCDHGB4;PCDHGA3;PCDHGA2;PCDHGA7;PCDHGB2;PCDHGB3	Body;1stExon;Body;Body;Body;Body;Body;1stExon;Body;Body;Body;Body;Body;Body	TRUE
chr5:140778396-140779112	717	4	0.000256133	1	-0.0253634	-0.0189901	PCDHGA9	(-3766)	cg02563137	chr5	140778546	0.334816	0.33272	0.0528914	0.0646639	-0.00209593	0.33896	0.347267	0.0484067	0.0441295	0.00830732	chr5:140779013-140779659	N_Shore	PCDHGA4;PCDHGB5;PCDHGA6;PCDHGA1;PCDHGA8;PCDHGA5;PCDHGB1;PCDHGB5;PCDHGB4;PCDHGA3;PCDHGA2;PCDHGA7;PCDHGB2;PCDHGB3	Body;1stExon;Body;Body;Body;Body;Body;1stExon;Body;Body;Body;Body;Body;Body	TRUE
chr5:140778396-140779112	717	4	0.000256133	1	-0.0253634	-0.0189901	PCDHGA9	(-3766)	cg11655243	chr5	140778396	0.263477	0.279781	0.0776061	0.0934499	0.0163034	0.26731	0.286894	0.0364301	0.0396004	0.0195841	chr5:140779013-140779659	N_Shore	PCDHGA4;PCDHGB5;PCDHGA6;PCDHGA1;PCDHGA8;PCDHGA5;PCDHGB1;PCDHGB5;PCDHGB4;PCDHGA3;PCDHGA2;PCDHGA7;PCDHGB2;PCDHGB3	Body;1stExon;Body;Body;Body;Body;Body;1stExon;Body;Body;Body;Body;Body;Body	TRUE
chr5:140778396-140779112	717	4	0.000256133	1	-0.0253634	-0.0189901	PCDHGA9	(-3766)	cg24172509	chr5	140778424	0.391494	0.418503	0.0874014	0.0915666	0.0270094	0.493719	0.515138	0.0531182	0.0545982	0.0214188	chr5:140779013-140779659	N_Shore	PCDHGA4;PCDHGB5;PCDHGA6;PCDHGA1;PCDHGA8;PCDHGA5;PCDHGB1;PCDHGB5;PCDHGB4;PCDHGA3;PCDHGA2;PCDHGA7;PCDHGB2;PCDHGB3	Body;1stExon;Body;Body;Body;Body;Body;1stExon;Body;Body;Body;Body;Body;Body	TRUE
chr5:140729429-140730516	1088	13	4.1e-08	1	-0.0329145	-0.0161703	PCDHGB1	(+145)	cg03447435	chr5	140729605	0.0969511	0.0939684	0.0208574	0.0229757	-0.00298263	0.0791989	0.0835053	0.0140567	0.0193803	0.00430641	chr5:140731239-140731979	N_Shore	PCDHGA2;PCDHGA1;PCDHGA3;PCDHGB1;PCDHGB1	Body;Body;Body;TSS1500;TSS1500	TRUE
chr5:140729429-140730516	1088	13	4.1e-08	1	-0.0329145	-0.0161703	PCDHGB1	(+145)	cg05942150	chr5	140730516	0.60077	0.626514	0.059143	0.0860558	0.0257436	0.616282	0.638423	0.0620273	0.061493	0.0221406	chr5:140731239-140731979	N_Shore	PCDHGB1;PCDHGA2;PCDHGA1;PCDHGB1;PCDHGA3	1stExon;Body;Body;1stExon;Body	TRUE
chr5:140729429-140730516	1088	13	4.1e-08	1	-0.0329145	-0.0161703	PCDHGB1	(+145)	cg08714996	chr5	140729928	0.196105	0.206857	0.0644353	0.0784832	0.0107522	0.211212	0.241181	0.0489859	0.0758037	0.0299687	chr5:140731239-140731979	N_Shore	PCDHGB1;PCDHGA2;PCDHGA1;PCDHGB1;PCDHGA3	1stExon;Body;Body;1stExon;Body	TRUE
chr5:140729429-140730516	1088	13	4.1e-08	1	-0.0329145	-0.0161703	PCDHGB1	(+145)	cg12043062	chr5	140729723	0.231263	0.253265	0.0530608	0.0791068	0.022002	0.256632	0.272525	0.032582	0.0410685	0.0158929	chr5:140731239-140731979	N_Shore	PCDHGB1;PCDHGB1;PCDHGA1;PCDHGA2;PCDHGA3	TSS200;TSS200;Body;Body;Body	NA
chr5:140729429-140730516	1088	13	4.1e-08	1	-0.0329145	-0.0161703	PCDHGB1	(+145)	cg12375722	chr5	140729719	0.268829	0.289532	0.0635594	0.0863351	0.0207034	0.250938	0.271342	0.0447856	0.0537812	0.0204039	chr5:140731239-140731979	N_Shore	PCDHGA2;PCDHGB1;PCDHGA1;PCDHGB1;PCDHGA3	Body;TSS200;Body;TSS200;Body	TRUE
chr5:140729429-140730516	1088	13	4.1e-08	1	-0.0329145	-0.0161703	PCDHGB1	(+145)	cg13048822	chr5	140729429	0.166116	0.16988	0.0515894	0.0593682	0.00376473	0.109905	0.110487	0.0218241	0.0225679	0.000581428	chr5:140731239-140731979	N_Shore	PCDHGA2;PCDHGA1;PCDHGA3;PCDHGB1;PCDHGB1	Body;Body;Body;TSS1500;TSS1500	TRUE
chr5:140729429-140730516	1088	13	4.1e-08	1	-0.0329145	-0.0161703	PCDHGB1	(+145)	cg16574737	chr5	140730469	0.414627	0.435071	0.0875255	0.112958	0.0204445	0.39553	0.415776	0.0692853	0.0854513	0.0202456	chr5:140731239-140731979	N_Shore	PCDHGB1;PCDHGA2;PCDHGA1;PCDHGB1;PCDHGA3	1stExon;Body;Body;1stExon;Body	TRUE
chr5:140729429-140730516	1088	13	4.1e-08	1	-0.0329145	-0.0161703	PCDHGB1	(+145)	cg17557357	chr5	140729608	0.110694	0.10912	0.026812	0.0246955	-0.00157393	0.105895	0.10737	0.0192976	0.020917	0.00147438	chr5:140731239-140731979	N_Shore	PCDHGA2;PCDHGA1;PCDHGA3;PCDHGB1;PCDHGB1	Body;Body;Body;TSS1500;TSS1500	TRUE
chr5:140729429-140730516	1088	13	4.1e-08	1	-0.0329145	-0.0161703	PCDHGB1	(+145)	cg21073350	chr5	140729813	0.250094	0.2678	0.0589585	0.0820378	0.0177062	0.306316	0.318147	0.0360745	0.0467832	0.0118311	chr5:140731239-140731979	N_Shore	PCDHGA2;PCDHGB1;PCDHGA1;PCDHGB1;PCDHGA3	Body;TSS200;Body;TSS200;Body	TRUE
chr5:140729429-140730516	1088	13	4.1e-08	1	-0.0329145	-0.0161703	PCDHGB1	(+145)	cg21161927	chr5	140729653	0.116452	0.119626	0.0226428	0.0292089	0.00317366	0.124238	0.138292	0.025038	0.0343874	0.0140539	chr5:140731239-140731979	N_Shore	PCDHGA2;PCDHGB1;PCDHGA1;PCDHGB1;PCDHGA3	Body;TSS200;Body;TSS200;Body	TRUE
chr5:140729429-140730516	1088	13	4.1e-08	1	-0.0329145	-0.0161703	PCDHGB1	(+145)	cg22240695	chr5	140729700	0.141108	0.156059	0.0365035	0.0496651	0.0149512	0.171348	0.184212	0.0264628	0.0353108	0.0128636	chr5:140731239-140731979	N_Shore	PCDHGB1;PCDHGB1;PCDHGA1;PCDHGA2;PCDHGA3	TSS200;TSS200;Body;Body;Body	NA
chr5:140729429-140730516	1088	13	4.1e-08	1	-0.0329145	-0.0161703	PCDHGB1	(+145)	cg22637837	chr5	140730092	0.622915	0.65482	0.0697441	0.0807109	0.0319055	0.604603	0.629871	0.0442324	0.0530195	0.0252682	chr5:140731239-140731979	N_Shore	PCDHGB1;PCDHGA2;PCDHGA1;PCDHGB1;PCDHGA3	1stExon;Body;Body;1stExon;Body	TRUE
chr5:140729429-140730516	1088	13	4.1e-08	1	-0.0329145	-0.0161703	PCDHGB1	(+145)	cg25592513	chr5	140729614	0.0858124	0.0846698	0.0157007	0.0234289	-0.0011426	0.0859149	0.0859735	0.0179456	0.0153702	5.86171e-05	chr5:140731239-140731979	N_Shore	PCDHGA2;PCDHGA1;PCDHGA3;PCDHGB1;PCDHGB1	Body;Body;Body;TSS1500;TSS1500	TRUE
chr5:140749358-140750160	803	10	1.72e-07	1	-0.0357552	-0.0168156	PCDHGB3	(-72)	cg02575448	chr5	140749735	0.164614	0.16856	0.042573	0.038676	0.00394559	0.168726	0.184912	0.0371436	0.0400148	0.0161863	chr5:140750050-140750264	N_Shore	PCDHGA4;PCDHGB3;PCDHGA1;PCDHGA5;PCDHGB1;PCDHGA3;PCDHGB3;PCDHGA2;PCDHGB2	Body;TSS1500;Body;Body;Body;Body;TSS1500;Body;Body	TRUE
chr5:140749358-140750160	803	10	1.72e-07	1	-0.0357552	-0.0168156	PCDHGB3	(-72)	cg04242499	chr5	140749745	0.184858	0.190579	0.0411816	0.0414218	0.00572111	0.19422	0.210779	0.0305456	0.0389339	0.0165585	chr5:140750050-140750264	N_Shore	PCDHGA4;PCDHGB3;PCDHGA1;PCDHGA5;PCDHGB1;PCDHGA3;PCDHGB3;PCDHGA2;PCDHGB2	Body;TSS1500;Body;Body;Body;Body;TSS1500;Body;Body	TRUE
chr5:140749358-140750160	803	10	1.72e-07	1	-0.0357552	-0.0168156	PCDHGB3	(-72)	cg10742695	chr5	140749797	0.102116	0.108746	0.0268616	0.0372398	0.0066299	0.134276	0.146032	0.0264578	0.0315498	0.0117569	chr5:140751298-140751883	N_Shore	PCDHGB3;PCDHGB3;PCDHGA1;PCDHGA2;PCDHGA3;PCDHGB1;PCDHGA4;PCDHGB2;PCDHGA5	TSS200;TSS200;Body;Body;Body;Body;Body;Body;Body	NA
chr5:140749358-140750160	803	10	1.72e-07	1	-0.0357552	-0.0168156	PCDHGB3	(-72)	cg11086421	chr5	140750160	0.210143	0.228551	0.0609973	0.0744189	0.018408	0.214378	0.22995	0.0359258	0.0527913	0.0155729	chr5:140750050-140750264	Island	PCDHGA4;PCDHGB3;PCDHGA1;PCDHGA5;PCDHGB1;PCDHGA3;PCDHGB3;PCDHGA2;PCDHGB2	Body;1stExon;Body;Body;Body;Body;1stExon;Body;Body	TRUE
chr5:140749358-140750160	803	10	1.72e-07	1	-0.0357552	-0.0168156	PCDHGB3	(-72)	cg19108028	chr5	140749891	0.219599	0.236203	0.0504991	0.0568188	0.016604	0.236547	0.259455	0.0409643	0.0463994	0.0229084	chr5:140751298-140751883	N_Shore	PCDHGB3;PCDHGB3;PCDHGB3;PCDHGB3;PCDHGA1;PCDHGA2;PCDHGA3;PCDHGB1;PCDHGA4;PCDHGB2;PCDHGA5	5'UTR;5'UTR;1stExon;1stExon;Body;Body;Body;Body;Body;Body;Body	NA
chr5:140749358-140750160	803	10	1.72e-07	1	-0.0357552	-0.0168156	PCDHGB3	(-72)	cg22391888	chr5	140749929	0.120481	0.132527	0.0296889	0.0448296	0.0120462	0.151064	0.167604	0.0262384	0.0354544	0.0165395	chr5:140751298-140751883	N_Shore	PCDHGB3;PCDHGB3;PCDHGB3;PCDHGB3;PCDHGA1;PCDHGA2;PCDHGA3;PCDHGB1;PCDHGA4;PCDHGB2;PCDHGA5	5'UTR;5'UTR;1stExon;1stExon;Body;Body;Body;Body;Body;Body;Body	NA
chr5:140749358-140750160	803	10	1.72e-07	1	-0.0357552	-0.0168156	PCDHGB3	(-72)	cg22737624	chr5	140750111	0.157582	0.162433	0.0400192	0.0406679	0.00485183	0.174445	0.189772	0.0326532	0.0373903	0.0153269	chr5:140750050-140750264	Island	PCDHGA4;PCDHGB3;PCDHGA1;PCDHGA5;PCDHGB1;PCDHGA3;PCDHGB3;PCDHGA2;PCDHGB2	Body;1stExon;Body;Body;Body;Body;1stExon;Body;Body	TRUE
chr5:140749358-140750160	803	10	1.72e-07	1	-0.0357552	-0.0168156	PCDHGB3	(-72)	cg26337998	chr5	140749783	0.0930301	0.0988122	0.0260974	0.0443476	0.00578206	0.11569	0.12579	0.0230024	0.0222053	0.0101008	chr5:140750050-140750264	N_Shore	PCDHGA4;PCDHGA2;PCDHGB2;PCDHGA1;PCDHGB3;PCDHGB3;PCDHGA5;PCDHGB1;PCDHGA3	Body;Body;Body;Body;TSS200;TSS200;Body;Body;Body	TRUE
chr5:170288606-170289070	465	11	0.00020829	1	-0.0495735	-0.0194221	RANBP17	(-36)	cg00871487	chr5	170288779	0.532727	0.599923	0.132385	0.126038	0.067196	0.623928	0.654044	0.102571	0.0988113	0.0301161	chr5:170288879-170289737	N_Shore	RANBP17	TSS200	NA
chr5:170288606-170289070	465	11	0.00020829	1	-0.0495735	-0.0194221	RANBP17	(-36)	cg01579024	chr5	170288757	0.671801	0.715599	0.105923	0.114269	0.0437978	0.716175	0.738794	0.0898926	0.0922334	0.0226187	chr5:170288879-170289737	N_Shore	RANBP17	TSS1500	TRUE
chr5:170288606-170289070	465	11	0.00020829	1	-0.0495735	-0.0194221	RANBP17	(-36)	cg02091185	chr5	170288766	0.619702	0.673404	0.130187	0.12409	0.0537024	0.672112	0.698122	0.106343	0.0979441	0.0260103	chr5:170288879-170289737	N_Shore	RANBP17	TSS1500	TRUE
chr5:170288606-170289070	465	11	0.00020829	1	-0.0495735	-0.0194221	RANBP17	(-36)	cg07570641	chr5	170288606	0.806921	0.801024	0.0194313	0.0266958	-0.00589646	0.862941	0.862108	0.0128637	0.0147497	-0.000832573	chr5:170288879-170289737	N_Shore	RANBP17	TSS1500	NA
chr5:170288606-170289070	465	11	0.00020829	1	-0.0495735	-0.0194221	RANBP17	(-36)	cg08358803	chr5	170288742	0.63403	0.642423	0.0900739	0.101077	0.00839306	0.763323	0.770705	0.0565146	0.05754	0.00738296	chr5:170288879-170289737	N_Shore	RANBP17	TSS1500	TRUE
chr5:170288606-170289070	465	11	0.00020829	1	-0.0495735	-0.0194221	RANBP17	(-36)	cg17955564	chr5	170288671	0.5812	0.58117	0.10232	0.115105	-2.9638e-05	0.623672	0.618721	0.0446894	0.0501758	-0.00495094	chr5:170288879-170289737	N_Shore	RANBP17	TSS1500	NA
chr5:170288606-170289070	465	11	0.00020829	1	-0.0495735	-0.0194221	RANBP17	(-36)	cg20780811	chr5	170289021	0.114091	0.109843	0.0170769	0.0202019	-0.00424769	0.137212	0.140096	0.026037	0.0246783	0.00288445	chr5:170288879-170289737	Island	RANBP17;RANBP17	5'UTR;1stExon	TRUE
chr5:170288606-170289070	465	11	0.00020829	1	-0.0495735	-0.0194221	RANBP17	(-36)	cg23128634	chr5	170288788	0.18652	0.215778	0.101048	0.0890029	0.0292581	0.302499	0.311138	0.0725155	0.077871	0.00863902	chr5:170288879-170289737	N_Shore	RANBP17	TSS200	NA
chr5:140683196-140684150	955	11	2.7e-10	1	-0.0476337	-0.0189128	SLC25A2	(-61)	cg00030420	chr5	140683772	0.666318	0.663275	0.0690232	0.0673194	-0.00304293	0.738326	0.746873	0.03698	0.0404937	0.00854783	chr5:140683195-140683773	Island	SLC25A2	TSS200	TRUE
chr5:140683196-140684150	955	11	2.7e-10	1	-0.0476337	-0.0189128	SLC25A2	(-61)	cg03060468	chr5	140683196	0.544951	0.553637	0.0628884	0.0516702	0.00868598	0.54666	0.550289	0.0399908	0.0409295	0.00362869	chr5:140683195-140683773	Island	SLC25A2	1stExon	TRUE
chr5:140683196-140684150	955	11	2.7e-10	1	-0.0476337	-0.0189128	SLC25A2	(-61)	cg05638493	chr5	140683367	0.379572	0.382118	0.0720048	0.0715201	0.00254564	0.40652	0.419905	0.0403893	0.0416753	0.0133854	chr5:140683195-140683773	Island	SLC25A2	1stExon	TRUE
chr5:140683196-140684150	955	11	2.7e-10	1	-0.0476337	-0.0189128	SLC25A2	(-61)	cg05845376	chr5	140683632	0.564763	0.621714	0.124404	0.11195	0.0569511	0.64268	0.678066	0.0848051	0.0779022	0.0353862	chr5:140683195-140683773	Island	SLC25A2	TSS200	TRUE
chr5:140683196-140684150	955	11	2.7e-10	1	-0.0476337	-0.0189128	SLC25A2	(-61)	cg07039560	chr5	140683681	0.598208	0.620771	0.0825247	0.0743124	0.0225633	0.622341	0.645081	0.0562774	0.0506618	0.0227403	chr5:140683195-140683773	Island	SLC25A2	TSS200	TRUE
chr5:140683196-140684150	955	11	2.7e-10	1	-0.0476337	-0.0189128	SLC25A2	(-61)	cg14739664	chr5	140683467	0.852417	0.891991	0.0730109	0.0625576	0.0395742	0.885425	0.905988	0.0549769	0.0454973	0.0205633	chr5:140683195-140683773	Island	SLC25A2;SLC25A2	1stExon;5'UTR	TRUE
chr5:140683196-140684150	955	11	2.7e-10	1	-0.0476337	-0.0189128	SLC25A2	(-61)	cg19215261	chr5	140684150	0.870884	0.868577	0.0176823	0.0223309	-0.00230719	0.905924	0.904016	0.0111282	0.0139058	-0.00190785	chr5:140683195-140683773	S_Shore	SLC25A2	TSS1500	TRUE
chr5:140683196-140684150	955	11	2.7e-10	1	-0.0476337	-0.0189128	SLC25A2	(-61)	cg21636683	chr5	140683699	0.707817	0.722772	0.0811755	0.0667903	0.0149554	0.714789	0.737256	0.0633919	0.051929	0.0224668	chr5:140683195-140683773	Island	SLC25A2	TSS200	TRUE
chr5:140683196-140684150	955	11	2.7e-10	1	-0.0476337	-0.0189128	SLC25A2	(-61)	cg22748470	chr5	140683946	0.681572	0.691821	0.0572846	0.056667	0.0102487	0.767821	0.76784	0.0348634	0.0291285	1.84836e-05	chr5:140683195-140683773	S_Shore	SLC25A2	TSS1500	TRUE
chr5:140683196-140684150	955	11	2.7e-10	1	-0.0476337	-0.0189128	SLC25A2	(-61)	cg25212131	chr5	140683670	0.635705	0.651391	0.0797453	0.0638147	0.0156858	0.662295	0.67925	0.0505286	0.048461	0.016955	chr5:140683195-140683773	Island	SLC25A2	TSS200	TRUE
chr5:140683196-140684150	955	11	2.7e-10	1	-0.0476337	-0.0189128	SLC25A2	(-61)	cg26783353	chr5	140684147	0.87476	0.875436	0.0249366	0.0253223	0.000676147	0.888953	0.89019	0.0167011	0.0167917	0.00123707	chr5:140683195-140683773	S_Shore	SLC25A2	TSS1500	TRUE
chr6:49681178-49681391	214	8	0.000586721	1	-0.037104	-0.0265415	CRISP2	(-11)	cg01076129	chr6	49681334	0.600974	0.64717	0.0794976	0.0897358	0.0461968	0.646086	0.662464	0.067798	0.079373	0.0163784		OpenSea	CRISP2;CRISP2;CRISP2;CRISP2;CRISP2	TSS200;TSS200;TSS200;TSS200;TSS200	TRUE
chr6:49681178-49681391	214	8	0.000586721	1	-0.037104	-0.0265415	CRISP2	(-11)	cg04595372	chr6	49681233	0.649696	0.671544	0.0543819	0.0661961	0.0218485	0.694811	0.708734	0.057466	0.0617451	0.0139229		OpenSea	CRISP2;CRISP2;CRISP2;CRISP2;CRISP2;CRISP2;CRISP2;CRISP2;CRISP2;CRISP2	5'UTR;5'UTR;1stExon;1stExon;1stExon;1stExon;5'UTR;5'UTR;5'UTR;1stExon	TRUE
chr6:49681178-49681391	214	8	0.000586721	1	-0.037104	-0.0265415	CRISP2	(-11)	cg08942800	chr6	49681310	0.766864	0.778292	0.0611272	0.0603089	0.011428	0.775758	0.785444	0.0622966	0.0628985	0.00968645		OpenSea	CRISP2;CRISP2;CRISP2;CRISP2;CRISP2	TSS200;TSS200;TSS200;TSS200;TSS200	TRUE
chr6:49681178-49681391	214	8	0.000586721	1	-0.037104	-0.0265415	CRISP2	(-11)	cg12440062	chr6	49681391	0.566252	0.59142	0.0971181	0.0885458	0.025168	0.603136	0.620484	0.0727319	0.0787836	0.0173485		OpenSea	CRISP2;CRISP2;CRISP2;CRISP2;CRISP2	TSS200;TSS200;TSS200;TSS200;TSS200	TRUE
chr6:49681178-49681391	214	8	0.000586721	1	-0.037104	-0.0265415	CRISP2	(-11)	cg14997592	chr6	49681178	0.585149	0.612404	0.0968161	0.093915	0.0272555	0.640857	0.657334	0.0765221	0.0904518	0.016477		OpenSea	CRISP2;CRISP2;CRISP2;CRISP2;CRISP2	5'UTR;5'UTR;5'UTR;5'UTR;5'UTR	TRUE
chr6:49681178-49681391	214	8	0.000586721	1	-0.037104	-0.0265415	CRISP2	(-11)	cg15509430	chr6	49681350	0.654554	0.684403	0.0903196	0.0959734	0.029849	0.68115	0.694087	0.0761134	0.0887352	0.0129372		OpenSea	CRISP2;CRISP2;CRISP2;CRISP2;CRISP2;CRISP2	TSS200;TSS200;TSS200;TSS200;TSS200;TSS200	NA
chr6:49681178-49681391	214	8	0.000586721	1	-0.037104	-0.0265415	CRISP2	(-11)	cg25390787	chr6	49681299	0.569626	0.616182	0.105178	0.0983256	0.0465554	0.635045	0.654757	0.0848114	0.0966803	0.0197123		OpenSea	CRISP2;CRISP2;CRISP2;CRISP2;CRISP2	TSS200;TSS200;TSS200;TSS200;TSS200	TRUE
chr6:49681178-49681391	214	8	0.000586721	1	-0.037104	-0.0265415	CRISP2	(-11)	cg26715042	chr6	49681307	0.582963	0.621603	0.11279	0.112206	0.0386395	0.637648	0.66393	0.0917665	0.09946	0.0262823		OpenSea	CRISP2;CRISP2;CRISP2;CRISP2;CRISP2	TSS200;TSS200;TSS200;TSS200;TSS200	TRUE
chr6:27185896-27186199	304	3	0.000294531	1	-0.0608641	-0.0537896	PRSS16	(-29454)	cg07555084	chr6	27186199	0.689424	0.727169	0.101998	0.0916235	0.0377446	0.680345	0.727074	0.105458	0.0967272	0.0467289		OpenSea			TRUE
chr6:27185896-27186199	304	3	0.000294531	1	-0.0608641	-0.0537896	PRSS16	(-29454)	cg09395805	chr6	27186076	0.543757	0.60173	0.125417	0.097218	0.0579727	0.545047	0.598676	0.112774	0.106217	0.0536292		OpenSea			TRUE
chr6:27185896-27186199	304	3	0.000294531	1	-0.0608641	-0.0537896	PRSS16	(-29454)	cg10279314	chr6	27185896	0.598904	0.643822	0.119542	0.100562	0.0449177	0.573954	0.608953	0.108032	0.0976733	0.0349982		OpenSea			TRUE
chr6:28601271-28601519	249	11	3.37e-07	1	-0.0425161	-0.0307443	SCAND3	(-46283)	cg00990380	chr6	28601477	0.747306	0.749297	0.0554315	0.0617654	0.00199162	0.72695	0.731557	0.0585769	0.0659769	0.00460669	chr6:28602853-28603295	N_Shore			TRUE
chr6:28601271-28601519	249	11	3.37e-07	1	-0.0425161	-0.0307443	SCAND3	(-46283)	cg03759229	chr6	28601417	0.59383	0.611436	0.0778541	0.0889597	0.0176061	0.56886	0.588129	0.0712564	0.0716484	0.0192691	chr6:28602853-28603295	N_Shore			TRUE
chr6:28601271-28601519	249	11	3.37e-07	1	-0.0425161	-0.0307443	SCAND3	(-46283)	cg12763978	chr6	28601519	0.683396	0.716435	0.0990759	0.099413	0.0330388	0.706759	0.723778	0.0885554	0.0859028	0.0170186	chr6:28602853-28603295	N_Shore			TRUE
chr6:28601271-28601519	249	11	3.37e-07	1	-0.0425161	-0.0307443	SCAND3	(-46283)	cg13565129	chr6	28601419	0.615607	0.630639	0.0896981	0.108386	0.0150322	0.564311	0.583999	0.0910128	0.0890337	0.0196875	chr6:28602853-28603295	N_Shore			TRUE
chr6:28601271-28601519	249	11	3.37e-07	1	-0.0425161	-0.0307443	SCAND3	(-46283)	cg14654363	chr6	28601443	0.760843	0.773862	0.0950464	0.0892324	0.013019	0.73504	0.753161	0.0747946	0.0696954	0.0181211	chr6:28602853-28603295	N_Shore			TRUE
chr6:28601271-28601519	249	11	3.37e-07	1	-0.0425161	-0.0307443	SCAND3	(-46283)	cg22497095	chr6	28601375	0.696361	0.718473	0.0896265	0.0908382	0.0221118	0.670934	0.694505	0.0830728	0.0815979	0.0235713	chr6:28602853-28603295	N_Shore			TRUE
chr6:28601271-28601519	249	11	3.37e-07	1	-0.0425161	-0.0307443	SCAND3	(-46283)	cg22572476	chr6	28601324	0.543082	0.562164	0.0933575	0.108269	0.0190826	0.511063	0.533766	0.0968247	0.101384	0.0227034	chr6:28602853-28603295	N_Shore			TRUE
chr6:28601271-28601519	249	11	3.37e-07	1	-0.0425161	-0.0307443	SCAND3	(-46283)	cg25653641	chr6	28601312	0.678043	0.705724	0.0920306	0.0901382	0.0276808	0.638574	0.661657	0.083782	0.0752187	0.0230829	chr6:28602853-28603295	N_Shore			TRUE
chr6:28601271-28601519	249	11	3.37e-07	1	-0.0425161	-0.0307443	SCAND3	(-46283)	cg26865747	chr6	28601377	0.708929	0.733274	0.110797	0.108491	0.0243452	0.677669	0.706216	0.102799	0.0967987	0.0285471	chr6:28602853-28603295	N_Shore			TRUE
chr6:28601271-28601519	249	11	3.37e-07	1	-0.0425161	-0.0307443	SCAND3	(-46283)	cg27535677	chr6	28601365	0.698042	0.719887	0.0931971	0.0931201	0.0218458	0.656382	0.683218	0.090454	0.0904857	0.0268366	chr6:28602853-28603295	N_Shore			TRUE
chr6:28058715-28059208	494	10	0.000150378	1	-0.0406971	-0.0277796	ZNF165	(+10209)	cg01354632	chr6	28058969	0.394048	0.419637	0.124186	0.126622	0.0255894	0.381775	0.407104	0.096221	0.0957783	0.0253289		OpenSea	ZSCAN12P1	Body	NA
chr6:28058715-28059208	494	10	0.000150378	1	-0.0406971	-0.0277796	ZNF165	(+10209)	cg02631126	chr6	28058918	0.451837	0.486462	0.103545	0.104329	0.0346244	0.476391	0.496194	0.0810849	0.0733633	0.0198032		OpenSea	ZSCAN12L1	TSS200	TRUE
chr6:28058715-28059208	494	10	0.000150378	1	-0.0406971	-0.0277796	ZNF165	(+10209)	cg06952873	chr6	28059208	0.443425	0.476104	0.0928648	0.110879	0.0326791	0.440663	0.469282	0.0877439	0.0871086	0.0286188		OpenSea	ZSCAN12L1	Body	TRUE
chr6:28058715-28059208	494	10	0.000150378	1	-0.0406971	-0.0277796	ZNF165	(+10209)	cg09156207	chr6	28058724	0.739004	0.767899	0.0593179	0.0686859	0.0288951	0.715048	0.737637	0.0688291	0.0605442	0.0225887		OpenSea	ZSCAN12L1	TSS1500	TRUE
chr6:28058715-28059208	494	10	0.000150378	1	-0.0406971	-0.0277796	ZNF165	(+10209)	cg11517269	chr6	28058789	0.408375	0.425921	0.0947038	0.100012	0.0175457	0.392499	0.417265	0.0855167	0.0797381	0.0247661		OpenSea	ZSCAN12L1	TSS200	TRUE
chr6:28058715-28059208	494	10	0.000150378	1	-0.0406971	-0.0277796	ZNF165	(+10209)	cg12623302	chr6	28058802	0.487911	0.512189	0.101903	0.107461	0.0242781	0.443603	0.47257	0.0984787	0.0894916	0.0289663		OpenSea	ZSCAN12L1	TSS200	TRUE
chr6:28058715-28059208	494	10	0.000150378	1	-0.0406971	-0.0277796	ZNF165	(+10209)	cg12740337	chr6	28058973	0.362414	0.385802	0.0941677	0.0927768	0.0233884	0.387546	0.405987	0.0829955	0.0798291	0.0184415		OpenSea	ZSCAN12L1	Body	TRUE
chr6:28058715-28059208	494	10	0.000150378	1	-0.0406971	-0.0277796	ZNF165	(+10209)	cg17472120	chr6	28058715	0.547625	0.522024	0.0903326	0.100513	-0.0256013	0.617541	0.621962	0.0660593	0.0710956	0.00442091		OpenSea	ZSCAN12L1	TSS1500	TRUE
chr6:28058715-28059208	494	10	0.000150378	1	-0.0406971	-0.0277796	ZNF165	(+10209)	cg17849569	chr6	28058911	0.367736	0.407746	0.0969521	0.100703	0.0400106	0.437422	0.450447	0.0653756	0.0582989	0.0130249		OpenSea	ZSCAN12L1	TSS200	TRUE
chr6:28058715-28059208	494	10	0.000150378	1	-0.0406971	-0.0277796	ZNF165	(+10209)	cg18105139	chr6	28058856	0.203839	0.222768	0.0815206	0.0855114	0.0189287	0.276311	0.28991	0.0668912	0.0660094	0.0135989		OpenSea	ZSCAN12L1	TSS200	TRUE
chr6:28446794-28447115	322	5	5.33e-09	1	-0.0535612	-0.0462748	ZSCAN23	(-35711)	cg01792601	chr6	28446840	0.234763	0.247491	0.0524495	0.0684972	0.0127278	0.225499	0.249988	0.0497546	0.0560592	0.0244888		OpenSea			TRUE
chr6:28446794-28447115	322	5	5.33e-09	1	-0.0535612	-0.0462748	ZSCAN23	(-35711)	cg03350138	chr6	28446794	0.33064	0.354808	0.0899205	0.084487	0.0241676	0.369488	0.407875	0.0754042	0.0797118	0.0383862		OpenSea			TRUE
chr6:28446794-28447115	322	5	5.33e-09	1	-0.0535612	-0.0462748	ZSCAN23	(-35711)	cg12584458	chr6	28447107	0.388872	0.413022	0.0880759	0.0960707	0.0241495	0.392653	0.434775	0.0870917	0.0924605	0.042122		OpenSea			TRUE
chr6:28446794-28447115	322	5	5.33e-09	1	-0.0535612	-0.0462748	ZSCAN23	(-35711)	cg21903646	chr6	28447115	0.293342	0.316755	0.0752179	0.0772386	0.0234133	0.335757	0.373928	0.0750519	0.0733632	0.0381716		OpenSea			TRUE
chr6:28446794-28447115	322	5	5.33e-09	1	-0.0535612	-0.0462748	ZSCAN23	(-35711)	cg26968378	chr6	28447087	0.360454	0.384262	0.0816812	0.109414	0.0238077	0.356642	0.396631	0.0853825	0.0879181	0.0399894		OpenSea			TRUE
chr8:49648035-49648519	485	6	9.53e-05	1	-0.0152003	-0.00925563	EFCAB1	(-486)	cg05751110	chr8	49648436	0.218437	0.223855	0.0537435	0.0643273	0.00541802	0.233384	0.239865	0.0392197	0.0409818	0.00648085	chr8:49647702-49647988	S_Shore	EFCAB1;EFCAB1;EFCAB1	TSS1500;TSS1500;TSS1500	NA
chr8:49648035-49648519	485	6	9.53e-05	1	-0.0152003	-0.00925563	EFCAB1	(-486)	cg07554563	chr8	49648519	0.518164	0.519243	0.0590915	0.0681388	0.00107924	0.480288	0.471357	0.0689653	0.0705048	-0.00893127	chr8:49647702-49647988	S_Shore	EFCAB1;EFCAB1;EFCAB1	TSS1500;TSS1500;TSS1500	NA
chr8:49648035-49648519	485	6	9.53e-05	1	-0.0152003	-0.00925563	EFCAB1	(-486)	cg11868900	chr8	49648035	0.0982377	0.102624	0.0136277	0.0313386	0.00438595	0.101971	0.103061	0.012228	0.0131411	0.00109034	chr8:49647702-49647988	S_Shore	EFCAB1;EFCAB1;EFCAB1	TSS200;TSS200;TSS200	TRUE
chr8:49648035-49648519	485	6	9.53e-05	1	-0.0152003	-0.00925563	EFCAB1	(-486)	cg16571825	chr8	49648297	0.388961	0.387323	0.0383083	0.0445428	-0.00163824	0.345853	0.345714	0.0446838	0.0440917	-0.000138313	chr8:49647702-49647988	S_Shore	EFCAB1;EFCAB1;EFCAB1	TSS1500;TSS1500;TSS1500	TRUE
chr8:49648035-49648519	485	6	9.53e-05	1	-0.0152003	-0.00925563	EFCAB1	(-486)	cg18041435	chr8	49648363	0.263995	0.270691	0.0454059	0.0591201	0.00669536	0.179261	0.177818	0.0329459	0.0335735	-0.00144352	chr8:49647702-49647988	S_Shore	EFCAB1;EFCAB1;EFCAB1	TSS1500;TSS1500;TSS1500	TRUE
chr8:49648035-49648519	485	6	9.53e-05	1	-0.0152003	-0.00925563	EFCAB1	(-486)	cg25342894	chr8	49648168	0.246675	0.251957	0.0472198	0.0423732	0.00528126	0.219387	0.221649	0.032194	0.0300987	0.00226182	chr8:49647702-49647988	S_Shore	EFCAB1;EFCAB1;EFCAB1	TSS1500;TSS1500;TSS1500	TRUE
