# Supplementary material for: Assisted reproductive technologies are associated with limited epigenetic variation at birth that largely resolves by adulthood
Source: Nat Commun. 2019 Sep 2;10:3922. doi: 10.1038/s41467-019-11929-9 (PMC6718382; doi:10.1038/s41467-019-11929-9)
Supplement: Supplementary file 8 — Supplementary Data 5 [file 41467_2019_11929_MOESM8_ESM.xlsx]

## Sheet: Table S5 - Estill 450K DMPs
Neonatal ART significant probe	Estill 450K dataset comparison	P value in Estill 450K dataset comparison	nearest_gene	distance to nearest gene (bp)	NAT_mean	IUI_mean	FH_mean	FZ_mean	NAT_Male_mean	NAT_Female_mean	IUI_Male_mean	IUI_Female_mean	FH_Male_mean	FH_Female_mean	FZ_Male_mean	FZ_Female_mean	IUI_min_NAT	FH_min_NAT	FZ_min_NAT	IUI_minus_NAT_Male	IUI_minus_NAT_Female	FH_minus_NAT_Male	FH_minus_NAT_Female	FZ_minus_NAT_Male	FZ_minus_NAT_Female	guthrie_control_mean	guthrie_case_mean	guthrie_control_stdev	guthrie_case_stdev	guthrie_case_control_deltaBeta	adult_control_mean	adult_case_mean	adult_control_stdev	adult_case_stdev	adult_case_control_deltaBeta	chr	pos	Islands_Name	Relation_to_Island	UCSC_RefGene_Group	Methyl450_Loci
cg12457341	NAT_vs_FH_Female	0.0140145	C5orf30	-34615	0.834171	0.836884	0.846049	0.837166	0.852189	0.822639	0.81938	0.843617	0.850074	0.841315	0.839278	0.834804	0.00271365	0.0118788	0.00299483	-0.0328084	0.0209775	-0.00211474	0.0186757	-0.0129103	0.012165	0.345381	0.429255	0.128495	0.134375	0.0838732	0.520949	0.530985	0.146493	0.134298	0.0100355	chr5	102559788		OpenSea		TRUE
cg17618987	NAT_vs_IUI	0.0215203	HSPA1L	3244	0.805771	0.869535	0.847327	0.791047	0.826788	0.79232	0.86504	0.871264	0.846641	0.848135	0.793572	0.788225	0.0637641	0.0415563	-0.0147242	0.0382523	0.0789437	0.0198529	0.0558149	-0.0332159	-0.00409559	0.475694	0.537164	0.105371	0.114676	0.0614699	0.685664	0.690406	0.105938	0.0888301	0.00474216	chr6	31779598	chr6:31782872-31785190	N_Shelf	Body	TRUE
cg09395805	NAT_vs_IVF	0.0255093	PRSS16	-29426	0.620255	0.67376	0.667312	0.674214	0.54242	0.67007	0.650398	0.682745	0.664698	0.670387	0.662003	0.687862	0.0535047	0.0470567	0.0539593	0.107978	0.0126753	0.122278	0.000317162	0.119584	0.0177923	0.543757	0.60173	0.125417	0.097218	0.0579727	0.545047	0.598676	0.112774	0.106217	0.0536292	chr6	27186076		OpenSea		TRUE
cg06524479	NAT_vs_IVF	0.0256847	MYC	96513	0.718681	0.719682	0.7161	0.698414	0.720867	0.717282	0.727942	0.716506	0.712064	0.720848	0.695296	0.701898	0.00100112	-0.00258133	-0.0202675	0.00707453	-0.000776525	-0.00880306	0.00356561	-0.0255709	-0.0153843	0.532512	0.589657	0.0817748	0.0709157	0.0571445	0.58729	0.59518	0.0833903	0.0739828	0.00788919	chr8	128844842		OpenSea	Body	TRUE
cg02406531	NAT_vs_FZ_Female	0.0273852	ZNF254	-85472	0.857509	0.839804	0.839109	0.829802	0.866724	0.851612	0.836404	0.841112	0.836128	0.842616	0.831193	0.828248	-0.0177054	-0.0184006	-0.0277069	-0.0303195	-0.0105005	-0.0305961	-0.00899616	-0.0355304	-0.0233643	0.360409	0.421505	0.107255	0.110221	0.0610961	0.571166	0.58098	0.119516	0.107218	0.00981419	chr19	24184523		OpenSea		TRUE
cg01678472	NAT_vs_FZ_Female	0.0480217	GLRX3	357202	0.880874	0.878424	0.881605	0.880869	0.886816	0.877072	0.873583	0.880286	0.879582	0.883986	0.880678	0.881082	-0.00245018	0.000730862	-5.57e-06	-0.013233	0.00321439	-0.00723397	0.00691385	-0.00613786	0.00401026	0.647658	0.701773	0.0972161	0.0805986	0.0541152	0.766874	0.771096	0.0672309	0.0565217	0.00422122	chr10	132291864		OpenSea		TRUE
cg06552368	NAT_vs_IVF	0.0528136	HOXA1	47686	0.83591	0.805993	0.792329	0.795217	0.849622	0.827134	0.787843	0.812973	0.786165	0.79958	0.801607	0.788074	-0.0299173	-0.0435814	-0.0406933	-0.0617794	-0.0141608	-0.0634569	-0.0275545	-0.0480148	-0.0390599	0.690976	0.754389	0.0887517	0.0751119	0.0634125	0.778953	0.789376	0.0830308	0.0677195	0.0104231	chr7	27087907		OpenSea		TRUE
cg17377625	NAT_vs_FZ_Female	0.056305	CHRNE	977	0.5341	0.452521	0.439535	0.415696	0.546862	0.525932	0.47821	0.44264	0.433971	0.446082	0.393203	0.440835	-0.0815787	-0.0945641	-0.118404	-0.0686514	-0.0832914	-0.11289	-0.0798501	-0.153659	-0.0850965	0.550037	0.443328	0.101837	0.133588	-0.106709	0.506815	0.444689	0.0984229	0.0970344	-0.0621258	chr17	4805392	chr17:4802265-4805402	Island	Body;3'UTR	TRUE
cg12360753	NAT_vs_FZ_Female	0.0579425	C4orf27	-123523	0.855696	0.866195	0.867027	0.854421	0.871205	0.845771	0.865776	0.866357	0.870342	0.863126	0.85709	0.851438	0.0104989	0.0113302	-0.00127579	-0.00542883	0.0205855	-0.000863047	0.0173554	-0.0141152	0.00566664	0.512561	0.569178	0.0966058	0.0852371	0.0566173	0.552299	0.557859	0.0921203	0.0804746	0.00556046	chr4	170802626		OpenSea		TRUE
cg24768135	NAT_vs_FH_Male	0.0631581	RFTN1	-135	0.103001	0.0890931	0.0914024	0.099105	0.0954867	0.10781	0.0895764	0.0889072	0.0937108	0.0886867	0.0999563	0.0981536	-0.0139078	-0.0115985	-0.0038959	-0.00591031	-0.0189028	-0.00177584	-0.0191234	0.00446962	-0.00965644	0.377041	0.325738	0.0720779	0.0669497	-0.051303	0.269295	0.26272	0.0807863	0.0685907	-0.00657486	chr3	16555347	chr3:16554327-16555413	Island	TSS200	TRUE
cg12457341	NAT_vs_FZ_Female	0.0670447	C2CD2L	-5195	0.0881086	0.0721314	0.0750255	0.0806261	0.0730207	0.0977648	0.0714308	0.0724008	0.0760533	0.0738163	0.0827411	0.0782622	-0.0159772	-0.0130831	-0.00748253	-0.00158992	-0.025364	0.00303265	-0.0239485	0.00972041	-0.0195027	0.324523	0.269792	0.0903473	0.0778002	-0.0547306	0.196412	0.189271	0.0636869	0.058646	-0.00714079	chr11	118972898	chr11:118972181-118972409	S_Shore	TSS200	TRUE
cg08419606	NAT_vs_FH_Male	0.0715464	KCTD2	13458	0.870668	0.886611	0.87959	0.873838	0.880554	0.864341	0.870792	0.892695	0.877809	0.881686	0.871822	0.876091	0.0159428	0.00892204	0.00316977	-0.0097623	0.0283541	-0.00274546	0.017345	-0.00873194	0.0117497	0.719736	0.771495	0.0902056	0.0680448	0.0517582	0.804917	0.815525	0.0690311	0.0534097	0.0106073	chr17	73056797		OpenSea	Body	TRUE
cg08874599	NAT_vs_IVF	0.0772623	C5orf30	-34615	0.834171	0.836884	0.846049	0.837166	0.852189	0.822639	0.81938	0.843617	0.850074	0.841315	0.839278	0.834804	0.00271365	0.0118788	0.00299483	-0.0328084	0.0209775	-0.00211474	0.0186757	-0.0129103	0.012165	0.345381	0.429255	0.128495	0.134375	0.0838732	0.520949	0.530985	0.146493	0.134298	0.0100355	chr5	102559788		OpenSea		TRUE
cg17820495	NAT_vs_IUI	0.0794218	CA7	395	0.0952648	0.0749235	0.0730311	0.0763511	0.0915685	0.0976305	0.0731145	0.0756193	0.0746969	0.0710713	0.0779972	0.0745112	-0.0203413	-0.0222338	-0.0189138	-0.018454	-0.0220112	-0.0168716	-0.0265592	-0.0135713	-0.0231193	0.334866	0.281296	0.0708877	0.0639573	-0.0535701	0.278945	0.273331	0.0650557	0.0539497	-0.00561416	chr16	66878676	chr16:66878172-66879072	Island	TSS200;Body	TRUE
cg09395805	NAT_vs_FH_Male	0.0825133	PRSS16	-29426	0.620255	0.67376	0.667312	0.674214	0.54242	0.67007	0.650398	0.682745	0.664698	0.670387	0.662003	0.687862	0.0535047	0.0470567	0.0539593	0.107978	0.0126753	0.122278	0.000317162	0.119584	0.0177923	0.543757	0.60173	0.125417	0.097218	0.0579727	0.545047	0.598676	0.112774	0.106217	0.0536292	chr6	27186076		OpenSea		TRUE
cg26097381	NAT_vs_IVF	0.0825996	OR11H1	259775	0.803402	0.817844	0.806854	0.809449	0.819402	0.793162	0.820064	0.81699	0.803225	0.811122	0.804155	0.815367	0.014442	0.00345201	0.00604778	0.000662562	0.023828	-0.0161763	0.0179606	-0.0152464	0.0222049	0.549414	0.608513	0.0850791	0.0802873	0.0590992	0.539126	0.545918	0.0938085	0.0837458	0.00679223	chr22	16190030	chr22:16192654-16193098	N_Shelf		TRUE
cg02406531	NAT_vs_FH_Female	0.0932871	HOXA1	47686	0.83591	0.805993	0.792329	0.795217	0.849622	0.827134	0.787843	0.812973	0.786165	0.79958	0.801607	0.788074	-0.0299173	-0.0435814	-0.0406933	-0.0617794	-0.0141608	-0.0634569	-0.0275545	-0.0480148	-0.0390599	0.690976	0.754389	0.0887517	0.0751119	0.0634125	0.778953	0.789376	0.0830308	0.0677195	0.0104231	chr7	27087907		OpenSea		TRUE
NAT	Natural birth (control)
FH	IVF with Fresh embryo
IVF	All IVF
IUI	Intrauterine Injection
FZ	IVF with Frozen embryo
Estill 450K dataset values
CHART EPIC dataset values
