# Supplementary material for: Assisted reproductive technologies are associated with limited epigenetic variation at birth that largely resolves by adulthood
Source: Nat Commun. 2019 Sep 2;10:3922. doi: 10.1038/s41467-019-11929-9 (PMC6718382; doi:10.1038/s41467-019-11929-9)
Supplement: Supplementary file 9 — Supplementary Data 6 [file 41467_2019_11929_MOESM9_ESM.xlsx]

## Sheet: Sheet1
DMR_region	width	no.cpgs	nearest_gene	distance_to_nearest_gene_bp	Estill_NAT_mean	Estill_FH_mean	Estill_FZ_mean	Estill_IVF_all_mean	Estill_IUI_mean	NAT_Male_mean	NAT_Female_mean	IUI_Male_mean	IUI_Female_mean	FH_Male_mean	FH_Female_mean	FZ_Male_mean	FZ_Female_mean	NAT_Male_range	NAT_Female_range	IUI_Male_range	IUI_Female_range	FH_Male_range	FH_Female_range	FZ_Male_range	FZ_Female_range	Estill_NAT_stdev	Estill_FH_stdev	Estill_FZ_stdev	Estill_IVF_all_stdev	Estill_IUI_stdev	Estil_FH_NAT_dB	Estil_FZ_NAT_dB	Estil_IVF_all_NAT_dB	Estil_IUI_NAT_dB	FH_male_min_NAT_male	FZ_male_min_NAT_male	IUI_male_min_NAT_male	FH_female_min_NAT_female	FZ_female_min_NAT_female	IUI_female_min_NAT_female	chr	pos	strand	Islands_Name	Relation_to_Island	UCSC_RefGene_Group
chr17:4803506-4805392	1887	7	CHRNE	(+1920)	0.112302	0.0580391	0.056685	0.0573621	0.0703362	0.118482	0.10864	0.0722163	0.069613	0.0624664	0.0525701	0.0530921	0.0606771	0.13091	0.305182	0.110575	0.117835	0.247431	0.102294	0.0858761	0.0861974	0.0615711	0.0500464	0.0274192	0.0400872	0.0369643	-0.0542631	-0.0556172	-0.0549402	-0.0419661	-0.056016	-0.0653903	-0.0462661	-0.0560698	-0.0479628	-0.0390269	chr17	4804374	-	chr17:4802265-4805402	Island	Body;3'UTR
chr17:4803506-4805392	1887	7	CHRNE	(+1920)	0.181208	0.158236	0.159731	0.158983	0.170335	0.178779	0.182648	0.16686	0.171672	0.15773	0.158861	0.157669	0.162022	0.0721626	0.214763	0.0191451	0.0895615	0.142382	0.0851765	0.120748	0.0842488	0.0405884	0.02809	0.028155	0.0279446	0.0230419	-0.0229719	-0.0214773	-0.0222246	-0.010873	-0.0210484	-0.0211098	-0.0119187	-0.0237866	-0.020626	-0.010976	chr17	4804104	+	chr17:4802265-4805402	Island	Body;3'UTR
chr17:4803506-4805392	1887	7	CHRNE	(+1920)	0.530139	0.443093	0.424883	0.433988	0.463869	0.528107	0.531343	0.507785	0.446978	0.448291	0.436673	0.415539	0.435265	0.253657	0.37827	0.194111	0.206503	0.235677	0.211302	0.430976	0.312301	0.0855691	0.0620155	0.0869212	0.0755553	0.0758841	-0.0870456	-0.105256	-0.0961508	-0.0662702	-0.0798166	-0.112568	-0.0203223	-0.0946701	-0.0960776	-0.0843649	chr17	4804838	-	chr17:4802265-4805402	Island	Body;3'UTR
chr17:4803506-4805392	1887	7	CHRNE	(+1920)	0.524699	0.461987	0.470515	0.466251	0.478397	0.531519	0.520657	0.485224	0.475772	0.463952	0.459559	0.456338	0.486267	0.155647	0.287688	0.14242	0.197369	0.1904	0.16235	0.266729	0.173047	0.0566468	0.0468275	0.0577547	0.0524002	0.0606756	-0.0627121	-0.0541837	-0.0584479	-0.0463015	-0.0675671	-0.075181	-0.0462952	-0.0610983	-0.0343899	-0.0448855	chr17	4804674	+	chr17:4802265-4805402	Island	Body;3'UTR
chr17:4803506-4805392	1887	7	CHRNE	(+1920)	0.411305	0.405673	0.392445	0.399059	0.404875	0.418272	0.407177	0.392233	0.409737	0.406449	0.404714	0.394253	0.390437	0.128192	0.153044	0.0673901	0.128751	0.13071	0.0843647	0.0895989	0.132721	0.0328551	0.0271139	0.0279546	0.0281518	0.0341991	-0.00563281	-0.0188601	-0.0122464	-0.00643029	-0.0118233	-0.0240193	-0.0260391	-0.00246333	-0.01674	0.0025605	chr17	4803506	+	chr17:4802265-4805402	Island	Body;Body
chr17:4803506-4805392	1887	7	CHRNE	(+1920)	0.172845	0.159926	0.147525	0.153726	0.185178	0.196035	0.159103	0.170488	0.190827	0.164277	0.154552	0.13938	0.156574	0.209522	0.178001	0.100931	0.143717	0.225621	0.189688	0.132671	0.141935	0.0446035	0.0507707	0.0340129	0.0433744	0.0390465	-0.0129188	-0.0253199	-0.0191194	0.0123327	-0.0317578	-0.0566541	-0.0255466	-0.00455113	-0.00252849	0.0317246	chr17	4803684	-	chr17:4802265-4805402	Island	Body;Body
chr17:4803506-4805392	1887	7	CHRNE	(+1920)	0.539543	0.439871	0.412529	0.4262	0.451997	0.546759	0.535267	0.478178	0.441927	0.434868	0.446051	0.392438	0.434853	0.187939	0.322945	0.192664	0.27341	0.258906	0.215938	0.493594	0.234018	0.0690599	0.0663069	0.0948696	0.082453	0.0828072	-0.0996726	-0.127014	-0.113343	-0.0875464	-0.111892	-0.154321	-0.0685812	-0.0892162	-0.100415	-0.0933401	chr17	4805392	+	chr17:4802265-4805402	Island	Body;3'UTR
chr6:27185896-27186199	304	3	PRSS16	(-29454)	0.717139	0.751087	0.748439	0.749763	0.762839	0.640584	0.762504	0.738124	0.772344	0.735963	0.76977	0.742229	0.755339	0.314384	0.308826	0.202702	0.335883	0.452559	0.246564	0.286947	0.36382	0.0977259	0.0918227	0.0934156	0.0920127	0.0822869	0.0339483	0.0313005	0.0326244	0.0456998	0.0953782	0.101645	0.0975394	0.00726599	-0.00716498	0.00983992	chr6	27186199	-		OpenSea
chr6:27185896-27186199	304	3	PRSS16	(-29454)	0.626591	0.682809	0.675444	0.679127	0.683851	0.542123	0.676646	0.662229	0.692167	0.685981	0.678891	0.673639	0.67745	0.334736	0.377445	0.294243	0.3753	0.465852	0.34738	0.425903	0.469169	0.111477	0.10463	0.125197	0.114661	0.107259	0.0562179	0.0488533	0.0525356	0.0572599	0.143858	0.131516	0.120106	0.00224415	0.000803671	0.0155208	chr6	27186076	-		OpenSea
chr6:27185896-27186199	304	3	PRSS16	(-29454)	0.612935	0.676904	0.662722	0.669813	0.673244	0.511134	0.673262	0.653102	0.68099	0.670666	0.684611	0.650855	0.675908	0.389785	0.380803	0.267394	0.455913	0.503012	0.352111	0.381315	0.288586	0.119276	0.111343	0.103538	0.10703	0.107849	0.0639691	0.0497867	0.0568779	0.0603085	0.159532	0.139721	0.141968	0.0113486	0.00264596	0.00772847	chr6	27185896	-		OpenSea
chr2:731073-732037	965	9	TMEM18	(-54116)	0.7978	0.812698	0.775671	0.794184	0.823635	0.767244	0.815907	0.817876	0.82585	0.818521	0.805505	0.75695	0.796471	0.548879	0.36213	0.285785	0.266903	0.463032	0.395442	0.384897	0.368813	0.130437	0.120085	0.127048	0.124195	0.0916441	0.0148981	-0.0221291	-0.00361549	0.0258355	0.0512767	-0.010294	0.0506317	-0.0104021	-0.0194356	0.00994366	chr2	731158	-	chr2:732036-733096	N_Shore
chr2:731073-732037	965	9	TMEM18	(-54116)	0.781394	0.766659	0.734758	0.750709	0.789827	0.766215	0.790389	0.782606	0.792604	0.773814	0.75782	0.713709	0.758146	0.360937	0.676479	0.25908	0.28897	0.618665	0.433868	0.525238	0.360501	0.139988	0.147321	0.143415	0.145298	0.101444	-0.0147352	-0.0466358	-0.0306855	0.00843256	0.00759838	-0.0525062	0.0163907	-0.0325685	-0.0322429	0.00221495	chr2	731298	-	chr2:732036-733096	N_Shore
chr2:731073-732037	965	9	TMEM18	(-54116)	0.802735	0.769676	0.745987	0.757832	0.769922	0.775974	0.818593	0.766379	0.771284	0.771486	0.767441	0.734037	0.759265	0.35056	0.470629	0.333608	0.366999	0.654526	0.392163	0.481697	0.30393	0.111044	0.148586	0.134535	0.141291	0.11187	-0.0330583	-0.0567477	-0.044903	-0.0328131	-0.00448775	-0.0419366	-0.00959494	-0.051152	-0.0593284	-0.0473089	chr2	731594	+	chr2:732036-733096	N_Shore
chr2:731073-732037	965	9	TMEM18	(-54116)	0.81826	0.805381	0.777306	0.791343	0.816704	0.786234	0.837239	0.821131	0.815001	0.814551	0.794053	0.761211	0.795189	0.471706	0.605411	0.457276	0.41225	0.700437	0.507233	0.602919	0.430346	0.155453	0.175346	0.17766	0.175895	0.157735	-0.0128795	-0.0409543	-0.0269169	-0.0015564	0.0283165	-0.0250231	0.0348968	-0.0431856	-0.0420494	-0.0222376	chr2	731561	-	chr2:732036-733096	N_Shore
chr2:731073-732037	965	9	TMEM18	(-54116)	0.887808	0.879641	0.837303	0.858472	0.881485	0.863025	0.902495	0.877999	0.882825	0.882491	0.876122	0.81757	0.859229	0.299741	0.316851	0.307518	0.267183	0.367356	0.344749	0.396502	0.345306	0.091719	0.105206	0.124234	0.116312	0.0961261	-0.008167	-0.0505051	-0.0293361	-0.00632364	0.0194652	-0.0454557	0.0149739	-0.0263728	-0.0432652	-0.0196693	chr2	731073	-	chr2:732036-733096	N_Shore
chr2:731073-732037	965	9	TMEM18	(-54116)	0.813655	0.791663	0.76601	0.778836	0.796082	0.790125	0.827599	0.812417	0.789799	0.796659	0.78549	0.75171	0.781899	0.462029	0.49026	0.30392	0.295499	0.59984	0.382262	0.476779	0.391534	0.126724	0.143855	0.143013	0.143059	0.109362	-0.0219926	-0.047645	-0.0348188	-0.0175733	0.00653471	-0.0384145	0.0222919	-0.0421092	-0.0457002	-0.0377998	chr2	731519	-	chr2:732036-733096	N_Shore
