# Supplementary material for: Assisted reproductive technologies are associated with limited epigenetic variation at birth that largely resolves by adulthood
Source: Nat Commun. 2019 Sep 2;10:3922. doi: 10.1038/s41467-019-11929-9 (PMC6718382; doi:10.1038/s41467-019-11929-9)
Supplement: Supplementary file 10 — Supplementary Data 7 [file 41467_2019_11929_MOESM10_ESM.xlsx]

## Sheet: Sheet1
Probe_ID	logFC	AveExpr	t	P.Value	adj.P.Val	B	guthrie_control_mean	guthrie_case_mean	guthrie_control_stdev	guthrie_case_stdev	guthrie_case_control_deltaBeta	adult_control_mean	adult_case_mean	adult_control_stdev	adult_case_stdev	adult_case_control_deltaBeta	chr	pos	strand	nearest_gene	distance to gene (bp)	Islands_Name	Relation_to_Island	UCSC_RefGene_Name	UCSC_RefGene_Group	Methyl450_Loci
cg12054318	-0.275599	0.74912	-3.85266	0.000155933	0.0912507	0.707887	0.605125	0.632477	0.0702451	0.0648764	0.0273521	0.542579	0.542906	0.0199272	0.0196236	0.000327452	chr20	57414529	+	GNAS	-13240	chr20:57414595-57414896	N_Shore	GNASAS;GNAS	Body;TSS1500	TRUE
cg25268451	-0.248861	0.992203	-3.63324	0.000353212	0.11558	0.0184665	0.648574	0.668292	0.0633009	0.0609219	0.0197176	0.580455	0.577832	0.0263866	0.0252874	-0.00262285	chr20	57414539	+	GNAS	-13230	chr20:57414595-57414896	N_Shore	GNASAS;GNAS	Body;TSS1500	TRUE
cg12347392	0.342645	0.820991	3.40282	0.000800985	0.150458	-0.667631	0.667703	0.620441	0.0809302	0.0962275	-0.0472625	0.588929	0.58032	0.037608	0.038752	-0.00860924	chr7	130131676	-	MEST	-258	chr7:130130739-130133111	Island	MEST;MEST;MEST;MESTIT1	TSS1500;5'UTR;5'UTR;TSS1500	TRUE
cg08446215	-0.291534	1.40293	-3.17084	0.00175143	0.19052	-1.31816	0.700481	0.727164	0.0762067	0.0753871	0.026683	0.659095	0.661834	0.0247012	0.0240612	0.00273929	chr11	2721366	-	CDKN1C	185745	chr11:2720410-2722087	Island	KCNQ1OT1;KCNQ1;KCNQ1	TSS200;Body;Body	TRUE
cg04786207	0.322393	1.10906	3.14933	0.00187914	0.19542	-1.3764	0.71188	0.66411	0.0738334	0.0945335	-0.0477698	0.636591	0.632625	0.053395	0.0336268	-0.00396577	chr7	130131691	-	MEST	-243	chr7:130130739-130133111	Island	MEST;MEST;MEST;MESTIT1	TSS1500;5'UTR;5'UTR;TSS1500	TRUE
cg26104781	-0.28069	1.63241	-3.09499	0.00224108	0.207505	-1.52192	0.731985	0.757122	0.0674925	0.0687432	0.0251375	0.697989	0.694438	0.021482	0.0222052	-0.00355124	chr11	2721383	-	CDKN1C	185728	chr11:2720410-2722087	Island	KCNQ1OT1;KCNQ1;KCNQ1	TSS200;Body;Body	TRUE
cg16739686	-0.269913	0.969142	-3.03039	0.00275468	0.222075	-1.69195	0.635635	0.666279	0.0876977	0.0794639	0.0306442	0.596826	0.596012	0.0228419	0.0214708	-0.000814188	chr11	2721336	-	CDKN1C	185775	chr11:2720410-2722087	Island	KCNQ1OT1;KCNQ1;KCNQ1	TSS200;Body;Body	TRUE
cg02219360	-0.268186	1.12181	-2.90235	0.0041059	0.253731	-2.01937	0.661263	0.687544	0.0846753	0.0801851	0.0262809	0.602499	0.604821	0.0318473	0.0281659	0.00232197	chr11	2721409	-	CDKN1C	185702	chr11:2720410-2722087	Island	KCNQ1OT1;KCNQ1;KCNQ1	TSS200;Body;Body	TRUE
cg19696983	-0.175664	2.7766	-2.70464	0.00740861	0.307852	-2.49943	0.867973	0.870538	0.0237974	0.0333711	0.00256486	0.889279	0.890403	0.0220994	0.015587	0.00112476	chr2	207068254	-	GPR1	14494		OpenSea	GPR1;GPR1	5'UTR;5'UTR	TRUE
cg03380198	0.233275	0.659678	2.67027	0.00818258	0.319345	-2.5797	0.630754	0.601678	0.0662282	0.0850489	-0.0290755	0.513901	0.480815	0.0542087	0.0680085	-0.0330861	chr15	99409506	+	PGPEP1L	139285		OpenSea	IGF1R	Body	TRUE
cg18197332	0.19808	1.28901	2.66067	0.0084116	0.322481	-2.60197	0.725843	0.698601	0.0497366	0.0640262	-0.0272419	0.647177	0.641987	0.0313978	0.0286068	-0.00519101	chr6	3849458	+	FAM50B	-162	chr6:3849271-3851048	Island	FAM50B	TSS200	TRUE
cg25045785	-0.119232	1.10441	-2.59533	0.0101284	0.342731	-2.75144	0.671723	0.684535	0.0263682	0.0397351	0.0128119	0.73722	0.729828	0.0264992	0.0299084	-0.00739102	chr10	121578639	+	MCMBP	53627	chr10:121577529-121578385	S_Shore	INPP5F;INPP5F	Body;TSS200	TRUE
cg01578057	0.214864	-0.502969	2.55636	0.0112962	0.354913	-2.83895	0.438335	0.407874	0.0653978	0.0767282	-0.0304616	0.466823	0.46229	0.0158611	0.0252821	-0.00453235	chr4	89618667	-	NAP1L5	719		OpenSea	NAP1L5;HERC3	1stExon;Body	TRUE
cg15302378	-0.125233	1.87407	-2.51641	0.0126167	0.368321	-2.92736	0.776324	0.78668	0.034389	0.0319853	0.0103557	0.718547	0.712847	0.0232386	0.0224925	-0.00569934	chr20	42143399	-	L3MBTL1	7080	chr20:42143210-42143591	Island	L3MBTL;L3MBTL	1stExon;1stExon	TRUE
cg25676335	-0.167346	1.01022	-2.47661	0.0140675	0.38152	-3.01415	0.648433	0.672302	0.0644708	0.0562317	0.0238695	0.638082	0.639356	0.0373676	0.0323453	0.00127363	chr13	48894214	+	RB1	16304	chr13:48892635-48893857	S_Shore	RB1	Body	TRUE
cg02965180	0.110237	0.325818	2.46661	0.0144544	0.384724	-3.03574	0.573404	0.5489	0.0445715	0.0393967	-0.0245038	0.543187	0.538502	0.0219213	0.0196456	-0.00468491	chr7	94285784	-	PEG10	148	chr7:94284858-94286527	Island	SGCE;PEG10;PEG10;PEG10;SGCE;PEG10;SGCE	TSS1500;5'UTR;1stExon;1stExon;TSS1500;5'UTR;TSS1500	TRUE
cg17865602	-0.153875	-0.28747	-2.43362	0.0157997	0.395824	-3.10645	0.434597	0.45763	0.0608179	0.0657556	0.0230334	0.471145	0.473274	0.0497633	0.0453511	0.0021291	chr6	144328482	-	PLAGL1	-38368	chr6:144328916-144329847	N_Shore	HYMAI;PLAGL1;PLAGL1;PLAGL1;PLAGL1;PLAGL1;PLAGL1;PLAGL1;PLAGL1	Body;5'UTR;5'UTR;5'UTR;5'UTR;5'UTR;5'UTR;5'UTR;5'UTR	TRUE
cg13986840	-0.215149	0.673451	-2.40066	0.0172531	0.407008	-3.17618	0.585394	0.6208	0.076777	0.0849374	0.0354066	0.525221	0.518682	0.0537539	0.0369092	-0.00653864	chr7	130132453	-	MEST	520	chr7:130130739-130133111	Island	MEST;MEST;MESTIT1;MEST	5'UTR;5'UTR;TSS1500;Body	TRUE
cg12759554	0.191761	-0.362356	2.36982	0.0187185	0.417597	-3.24062	0.459905	0.431527	0.0668085	0.075532	-0.0283777	0.515077	0.510396	0.0180362	0.0259387	-0.00468153	chr4	89618637	-	NAP1L5	749		OpenSea	NAP1L5;HERC3	1stExon;Body	TRUE
cg05326984	-0.0880725	0.963225	-2.23788	0.0262974	0.463549	-3.50742	0.657267	0.661302	0.0245356	0.0364364	0.00403521	0.650587	0.645822	0.0181187	0.0185413	-0.0047654	chr6	144329766	-	PLAGL1	-39652	chr6:144328916-144329847	Island	HYMAI;PLAGL1;PLAGL1;PLAGL1;PLAGL1;PLAGL1;PLAGL1;PLAGL1;PLAGL1	Body;TSS1500;TSS1500;5'UTR;TSS1500;TSS1500;TSS1500;5'UTR;TSS1500	TRUE
cg20622142	0.121027	-0.284949	2.2138	0.0279368	0.471969	-3.55453	0.46356	0.44653	0.0496433	0.0516928	-0.0170298	0.447621	0.440394	0.0260129	0.0245804	-0.00722718	chr11	2169138	+	IGF2	-6671	chr11:2165135-2165672	S_Shelf	INS-IGF2;IGF2;IGF2-AS;IGF2-AS;INS-IGF2	Body;5'UTR;Body;Body;Body	NA
cg06617468	-0.0732063	0.301723	-2.21378	0.0279387	0.471969	-3.55458	0.548848	0.553074	0.0254853	0.0331621	0.00422583	0.566762	0.565854	0.018823	0.0209409	-0.000907432	chr4	89619023	-	NAP1L5	363		OpenSea	NAP1L5;HERC3	TSS200;Body	TRUE
cg10748817	-0.108207	1.04925	-2.196	0.0292058	0.478272	-3.58907	0.664681	0.675944	0.0355316	0.0453933	0.0112633	0.642707	0.642821	0.0226354	0.0234792	0.000113991	chr20	57465175	-	GNAS	37407	chr20:57463652-57467739	Island	GNAS;GNAS;GNAS;GNAS;GNAS;GNAS;GNAS	3'UTR;TSS1500;Body;TSS1500;3'UTR;TSS1500;Body	TRUE
cg15607708	-0.226257	-0.645493	-2.12269	0.0349714	0.504398	-3.72848	0.372668	0.402969	0.0890459	0.0997699	0.030301	0.411899	0.40213	0.0361917	0.0336799	-0.00976958	chr19	54041308	-	ZNF331	17031	chr19:54040812-54041857	Island	ZNF331;ZNF331	TSS200;5'UTR	TRUE
cg00576435	0.155868	1.38262	2.122	0.0350295	0.504616	-3.72976	0.73297	0.714049	0.0480433	0.0600948	-0.0189213	0.674737	0.671141	0.036316	0.0390022	-0.0035958	chr20	36149188	+	NNAT	-429	chr20:36148603-36150136	Island	BLCAP;BLCAP;BLCAP;BLCAP;NNAT;NNAT;BLCAP	5'UTR;5'UTR;5'UTR;5'UTR;TSS1500;TSS1500;5'UTR	TRUE
cg14230016	-0.0950262	0.151013	-2.09992	0.0369503	0.511471	-3.77086	0.521445	0.527674	0.0387967	0.0447126	0.00622922	0.613843	0.608922	0.0220418	0.0294557	-0.0049209	chr1	68517436	+	DIRAS3	-123	chr1:68517254-68517474	Island	DIRAS3;GNG12-AS1	TSS1500;Body	NA
cg00059930	-0.083052	0.262388	-2.04485	0.0421384	0.530534	-3.87156	0.536686	0.548364	0.0372113	0.0377711	0.0116779	0.544913	0.539518	0.0180131	0.0191521	-0.00539503	chr13	48894382	-	RB1	16472	chr13:48892635-48893857	S_Shore	RB1	Body	TRUE
cg14070323	0.118855	1.84089	1.99014	0.0478952	0.548571	-3.96908	0.788616	0.775404	0.0305841	0.0450872	-0.0132122	0.71582	0.710706	0.0218163	0.0175355	-0.00511471	chr14	101291856	-	RTL1	59328	chr14:101292043-101292709	N_Shore	MEG3;MEG3;MEG3	TSS1500;TSS1500;TSS1500	TRUE
cg22500004	0.0820697	0.895705	1.9715	0.0500025	0.555062	-4.00172	0.65782	0.646349	0.029478	0.0377861	-0.0114711	0.614474	0.60981	0.026427	0.021341	-0.00466402	chr1	68516272	-	DIRAS3	1042	chr1:68516236-68516473	Island	DIRAS3;DIRAS3	1stExon;5'UTR	TRUE
cg13960339	0.101595	0.278699	1.96215	0.0510884	0.558355	-4.01797	0.555429	0.544696	0.0467975	0.0501769	-0.0107324	0.574982	0.572186	0.0203176	0.0181112	-0.00279624	chr19	57352142	+	ZIM2	-46	chr19:57352050-57352284	Island	ZIM2;ZIM2;PEG3;MIMT1;PEG3;PEG3;PEG3;ZIM2	TSS200;TSS200;TSS200;TSS200;TSS200;TSS200;TSS200;TSS200	TRUE
cg01905633	0.160066	0.186937	1.95264	0.0522148	0.561854	-4.03446	0.550359	0.524486	0.0660139	0.0769151	-0.0258734	0.48044	0.474625	0.0360255	0.0300826	-0.0058147	chr6	3849391	+	FAM50B	-229	chr6:3849271-3851048	Island	FAM50B	TSS1500	TRUE
cg21926091	-0.129976	2.04152	-1.94741	0.0528417	0.563545	-4.04347	0.794539	0.803804	0.0407826	0.0455821	0.00926484	0.659848	0.650823	0.0328991	0.0288123	-0.00902471	chr8	141108607	+	C8orf17	165192	chr8:141107837-141110984	Island	TRAPPC9;TRAPPC9	Body;Body	TRUE
cg02798157	0.148724	0.444757	1.93098	0.0548551	0.570207	-4.07166	0.585379	0.570199	0.0592151	0.0770339	-0.0151802	0.471324	0.465243	0.020693	0.0215977	-0.00608107	chr11	2722195	+	CDKN1C	184916	chr11:2720410-2722087	S_Shore	KCNQ1OT1;KCNQ1;KCNQ1	TSS1500;Body;Body	TRUE
cg20747630	-0.0934292	0.98427	-1.91225	0.0572289	0.576303	-4.10353	0.657829	0.664837	0.0451301	0.0420808	0.00700838	0.63899	0.632557	0.0222153	0.0217573	-0.0064334	chr15	23892574	-	MAGEL2	-1400		OpenSea	MAGEL2	1stExon	TRUE
cg12840312	0.120983	0.94135	1.90589	0.0580541	0.578472	-4.11428	0.668996	0.650194	0.0477867	0.052625	-0.0188016	0.601194	0.592961	0.029312	0.0256379	-0.00823307	chr6	3849381	+	FAM50B	-239	chr6:3849271-3851048	Island	FAM50B	TSS1500	TRUE
cg07595203	-0.118082	0.590653	-1.9036	0.0583536	0.579325	-4.11814	0.590707	0.603303	0.0498096	0.0607985	0.0125955	0.570058	0.574807	0.0186313	0.0189721	0.00474889	chr11	2721480	-	CDKN1C	185631	chr11:2720410-2722087	Island	KCNQ1OT1;KCNQ1;KCNQ1	TSS1500;Body;Body	TRUE
cg20752628	-0.0882034	0.044977	-1.88578	0.0607286	0.584733	-4.14803	0.499498	0.510927	0.0475514	0.0484364	0.0114289	0.525731	0.52904	0.0334385	0.0356178	0.00330936	chr2	207114780	+	ZDBF2	-24607		OpenSea	GPR1-AS	Body	NA
cg10038185	-0.115281	0.656112	-1.8783	0.0617497	0.587468	-4.16051	0.59784	0.615081	0.0576411	0.0542499	0.0172409	0.575843	0.573862	0.0394268	0.0395529	-0.00198128	chr1	68517273	+	DIRAS3	41	chr1:68517254-68517474	Island	DIRAS3	TSS1500	TRUE
cg18656763	0.0678728	0.223906	1.86532	0.0635554	0.592027	-4.18204	0.549656	0.53414	0.0375168	0.0352083	-0.0155162	0.527469	0.522311	0.0243591	0.0206943	-0.00515748	chr6	3849235	+	FAM50B	-385	chr6:3849271-3851048	N_Shore	FAM50B	TSS1500	TRUE
cg24871743	-0.155975	1.04589	-1.86153	0.0640905	0.593302	-4.18829	0.662122	0.672763	0.0680078	0.0742217	0.0106418	0.69625	0.685849	0.0446019	0.0518855	-0.010401	chr1	68512650	-	DIRAS3	4664	chr1:68512643-68513005	Island	DIRAS3	Body	TRUE
cg02125271	0.151415	1.6318	1.86041	0.0642499	0.593651	-4.19014	0.759616	0.748041	0.0630453	0.0613873	-0.0115745	0.708699	0.710006	0.0363046	0.031389	0.001307	chr15	25200406	-	SNURF	272	chr15:25200035-25201054	Island	SNRPN;SNRPN;SNRPN;SNRPN;SNURF;SNURF;SNRPN	5'UTR;5'UTR;5'UTR;5'UTR;Body;Body;5'UTR	TRUE
cg01071811	-0.149646	0.555232	-1.84478	0.0665023	0.598848	-4.21581	0.580776	0.597484	0.0784412	0.0821954	0.0167084	0.58264	0.576919	0.0342536	0.0398305	-0.00572073	chr20	42143080	-	L3MBTL1	6761	chr20:42143210-42143591	N_Shore	L3MBTL;L3MBTL;L3MBTL;L3MBTL	5'UTR;1stExon;1stExon;5'UTR	TRUE
cg18224653	-0.12161	0.206651	-1.83551	0.0678691	0.602041	-4.23093	0.528383	0.537947	0.0568791	0.0642976	0.00956424	0.547623	0.547303	0.0220551	0.0178819	-0.000319987	chr20	57426979	+	GNAS	-790	chr20:57426729-57427047	Island	GNAS;GNAS;GNAS;GNASAS	TSS1500;TSS1500;3'UTR;TSS1500	TRUE
cg05309239	-0.0688823	0.164056	-1.8267	0.0691894	0.605058	-4.24524	0.525466	0.529353	0.0345556	0.0367063	0.00388704	0.529189	0.527197	0.0206284	0.019786	-0.00199175	chr20	57427017	-	GNAS	-752	chr20:57426729-57427047	Island	GNAS;GNAS;GNAS;GNASAS	TSS1500;TSS1500;3'UTR;TSS1500	TRUE
cg14203179	0.119464	0.916877	1.82147	0.0699823	0.607064	-4.25369	0.66036	0.648266	0.0389349	0.0629258	-0.0120949	0.603105	0.59902	0.0159873	0.017782	-0.00408464	chr20	57430663	-	GNAS	2895	chr20:57429024-57431239	Island	GNAS;GNAS;GNAS	3'UTR;3'UTR;Body	TRUE
cg03104936	-0.152333	0.436896	-1.81707	0.0706572	0.608448	-4.26081	0.565139	0.576527	0.0806454	0.0802595	0.0113886	0.488178	0.482075	0.0469143	0.045826	-0.00610241	chr7	50849168	+	GRB10	-49119	chr7:50849752-50850871	N_Shore	GRB10	5'UTR	TRUE
cg10538202	-0.165943	0.925458	-1.80056	0.0732326	0.614302	-4.2873	0.64096	0.654888	0.0675202	0.0837584	0.0139283	0.607495	0.605493	0.0519426	0.0461082	-0.00200239	chr7	154863338	+	HTR5A	1305	chr7:154861797-154862074	S_Shore	HTR5A	1stExon	TRUE
cg23732978	-0.177256	0.423556	-1.79381	0.0743063	0.616768	-4.29805	0.554218	0.576593	0.0961428	0.0926711	0.0223747	0.595956	0.59066	0.0868391	0.076433	-0.00529592	chr20	57414274	+	GNAS	-13495	chr20:57414595-57414896	N_Shore	GNASAS;GNAS	Body;TSS1500	TRUE
cg22330467	-0.134272	0.600068	-1.72497	0.0860293	0.64025	-4.4056	0.588854	0.604382	0.0665398	0.0770763	0.0155282	0.587202	0.594094	0.0445661	0.0439132	0.0068919	chr20	42143015	-	L3MBTL1	6696	chr20:42143210-42143591	N_Shore	L3MBTL;L3MBTL	TSS200;TSS200	TRUE
cg22924867	0.14659	0.747364	1.72443	0.0861264	0.640454	-4.40642	0.64077	0.617096	0.0569657	0.0813514	-0.0236744	0.528505	0.52209	0.028866	0.0210619	-0.00641552	chr7	94286834	-	PEG10	1198	chr7:94284858-94286527	S_Shore	SGCE;PEG10;SGCE;PEG10;SGCE	TSS1500;5'UTR;TSS1500;5'UTR;TSS1500	TRUE
cg09291977	-0.16602	1.55929	-1.71441	0.0879537	0.644251	-4.42173	0.737554	0.741402	0.0728737	0.0804848	0.00384725	0.629827	0.618333	0.037503	0.0319551	-0.0114943	chr14	101293645	-	RTL1	57539	chr14:101293427-101294433	Island	MEG3;MEG3;MEG3;MEG3;MEG3;MEG3;MEG3;MEG3;MEG3;MEG3;MEG3;MEG3;MEG3;MEG3;MEG3;MEG3	Body;Body;Body;Body;Body;Body;Body;Body;Body;Body;Body;Body;Body;Body;Body;Body	NA
cg12497786	0.109562	1.77066	1.70071	0.0905041	0.64863	-4.44254	0.780163	0.766608	0.0387371	0.0472322	-0.0135548	0.717716	0.71277	0.0336833	0.0284473	-0.0049459	chr6	3849577	+	FAM50B	-43	chr6:3849271-3851048	Island	FAM50B	TSS200	TRUE
cg16353127	-0.117177	-3.32605	-1.68376	0.0937399	0.654063	-4.46803	0.0919055	0.0942029	0.0241714	0.027516	0.00229739	0.0815214	0.0814696	0.00973734	0.0100527	-5.17475e-05	chr2	207125268	+	ZDBF2	-14119		OpenSea	GPR1-AS	Body	NA
cg15777825	0.103981	-0.00725411	1.66728	0.0969747	0.65913	-4.49258	0.509702	0.494768	0.0559222	0.0586726	-0.014934	0.541093	0.53799	0.0205718	0.0174999	-0.00310312	chr19	57352014	+	PEG3	50	chr19:57352050-57352284	N_Shore	ZIM2;PEG3;ZIM2;ZIM2;PEG3;PEG3;PEG3;MIMT1;ZIM2;PEG3;PEG3;PEG3;ZIM2;ZIM2;PEG3	1stExon;5'UTR;1stExon;5'UTR;1stExon;1stExon;5'UTR;TSS1500;5'UTR;5'UTR;5'UTR;1stExon;1stExon;5'UTR;1stExon	TRUE
cg00448707	-0.0962037	1.17462	-1.64646	0.101191	0.66677	-4.52328	0.687991	0.692081	0.0336867	0.0523003	0.0040898	0.720701	0.716427	0.0347007	0.0407568	-0.00427391	chr1	68512928	+	DIRAS3	4386	chr1:68512643-68513005	Island	DIRAS3	Body	TRUE
cg15101633	0.0557762	0.216041	1.64261	0.101986	0.668211	-4.5289	0.546681	0.533634	0.027018	0.0330068	-0.0130461	0.565763	0.565539	0.0197939	0.0147864	-0.000223642	chr14	101293726	+	RTL1	57458	chr14:101293427-101294433	Island	MEG3;MEG3;MEG3	Body;Body;Body	TRUE
cg26767990	0.0781177	0.645438	1.64246	0.102018	0.668226	-4.52913	0.616439	0.606361	0.0444126	0.0463046	-0.0100776	0.61601	0.610443	0.0212931	0.0189356	-0.00556685	chr20	57463615	-	GNAS	35847	chr20:57463652-57467739	N_Shore	GNAS;GNAS;GNAS;GNAS	3'UTR;3'UTR;TSS1500;Body	TRUE
cg13443116	-0.139392	3.26976	-1.63815	0.102914	0.669447	-4.53542	0.895962	0.904171	0.0361116	0.0390181	0.00820926	0.91112	0.907254	0.0127277	0.0127927	-0.00386614	chr2	207068409	-	GPR1	14339		OpenSea	GPR1;GPR1	5'UTR;5'UTR	TRUE
cg06695761	0.0611813	0.983959	1.62186	0.106359	0.674357	-4.55904	0.666271	0.662355	0.0306151	0.0316959	-0.00391529	0.595112	0.591757	0.0155208	0.0132102	-0.00335521	chr7	94286526	+	PEG10	890	chr7:94284858-94286527	Island	SGCE;PEG10;SGCE;PEG10;SGCE	TSS1500;5'UTR;TSS1500;5'UTR;TSS1500	TRUE
cg13713522	-0.1075	2.61084	-1.60462	0.110106	0.67984	-4.58381	0.849522	0.858794	0.0296163	0.0335366	0.0092725	0.722131	0.712455	0.0292027	0.0220183	-0.00967552	chr8	141109051	+	C8orf17	165636	chr8:141107837-141110984	Island	TRAPPC9;TRAPPC9	Body;Body	TRUE
cg25306939	0.166967	0.253671	1.59443	0.11237	0.68238	-4.59833	0.561776	0.535193	0.095138	0.104005	-0.0265826	0.565648	0.567831	0.0336148	0.0347093	0.00218292	chr11	2722086	+	CDKN1C	185025	chr11:2720410-2722087	Island	KCNQ1OT1;KCNQ1;KCNQ1	TSS1500;Body;Body	TRUE
cg01715551	-0.0588973	-0.0130004	-1.58622	0.11422	0.685244	-4.60995	0.496178	0.498416	0.0333031	0.0348108	0.00223844	0.490431	0.488438	0.0228859	0.0212003	-0.00199246	chr20	57426789	+	GNAS	-980	chr20:57426729-57427047	Island	GNAS;GNAS;GNAS;GNASAS	TSS1500;TSS1500;3'UTR;TSS1500	TRUE
cg05384664	-0.10487	1.14501	-1.58458	0.114593	0.685661	-4.61227	0.680389	0.688068	0.0497939	0.0579378	0.0076788	0.634443	0.628628	0.031688	0.0312134	-0.00581583	chr11	2154934	+	IGF2	7534	chr11:2154033-2154387	S_Shore	INS-IGF2;IGF2;IGF2;IGF2	Body;Body;Body;Body	TRUE
cg05338009	-0.148162	0.707784	-1.58264	0.115035	0.686224	-4.61501	0.60364	0.622916	0.0842295	0.0885021	0.0192766	0.535801	0.538385	0.0596948	0.0548836	0.00258373	chr19	54041398	-	ZNF331	17121	chr19:54040812-54041857	Island	ZNF331;ZNF331;ZNF331	1stExon;5'UTR;5'UTR	TRUE
cg13346869	0.196811	0.198867	1.56814	0.11838	0.690819	-4.63536	0.537574	0.53199	0.132289	0.117003	-0.00558367	0.452416	0.428892	0.0887507	0.0792587	-0.0235245	chr8	37605517	+	ERLIN2	11373		OpenSea	LOC728024;ERLIN2	Body;Body	TRUE
cg11677105	0.195962	-0.00728258	1.56578	0.118932	0.691724	-4.63865	0.531374	0.487731	0.0937882	0.120652	-0.0436425	0.464136	0.426492	0.0600887	0.0787695	-0.0376432	chr22	42078707	-	NHP2L1	6178	chr22:42078060-42078549	S_Shore	NHP2L1;NHP2L1	Body;TSS200	TRUE
cg05926269	-0.0904196	1.14716	-1.56218	0.119777	0.692895	-4.64366	0.677744	0.690463	0.0507081	0.0455808	0.0127187	0.674787	0.673005	0.0256795	0.0248718	-0.00178201	chr20	57463906	+	GNAS	36138	chr20:57463652-57467739	Island	GNAS;GNAS;GNAS;GNAS	3'UTR;3'UTR;TSS1500;Body	TRUE
cg06163629	-0.0674351	0.307838	-1.55715	0.120966	0.694405	-4.65065	0.548578	0.554429	0.0389786	0.0404477	0.00585113	0.549107	0.546504	0.0217805	0.0210769	-0.00260306	chr20	57414884	-	GNAS	-12885	chr20:57414595-57414896	Island	GNASAS;GNAS;GNAS	Body;1stExon;5'UTR	TRUE
cg07615383	0.132806	0.715187	1.54944	0.122808	0.69665	-4.66133	0.632656	0.613411	0.0640943	0.0804846	-0.0192452	0.528721	0.504052	0.0374223	0.0576017	-0.0246686	chr15	99409194	+	PGPEP1L	139597		OpenSea	IGF1R	Body	TRUE
cg17663463	0.108628	1.231	1.54199	0.124608	0.69921	-4.6716	0.707256	0.69439	0.0479554	0.0615343	-0.0128663	0.619687	0.609132	0.0319664	0.0347424	-0.0105546	chr19	57349709	+	PEG3	2355	chr19:57349997-57350470	N_Shore	PEG3;PEG3;ZIM2;PEG3;PEG3;ZIM2;ZIM2	5'UTR;5'UTR;5'UTR;5'UTR;5'UTR;5'UTR;5'UTR	TRUE
cg18997188	-0.10447	1.4044	-1.53591	0.126092	0.701313	-4.67993	0.71465	0.725917	0.0581359	0.0505685	0.011267	0.608486	0.603561	0.0352285	0.0245099	-0.00492517	chr20	57463270	+	GNAS	35502	chr20:57463652-57467739	N_Shore	GNAS;GNAS;GNAS;GNAS	3'UTR;3'UTR;TSS1500;Body	TRUE
cg18035618	-0.101275	1.02511	-1.5352	0.126267	0.701538	-4.68091	0.664868	0.669542	0.0442765	0.0611289	0.0046738	0.625068	0.62539	0.0246576	0.0224011	0.000322913	chr20	57415978	-	GNAS	-11791	chr20:57415135-57417153	Island	GNAS;GNAS;GNAS-AS1	TSS1500;3'UTR;Body	NA
cg18433380	0.120095	1.32426	1.51947	0.130176	0.706563	-4.70233	0.71889	0.707442	0.0630521	0.0632405	-0.0114484	0.684902	0.674056	0.0500781	0.0487463	-0.0108459	chr20	36149194	+	NNAT	-423	chr20:36148603-36150136	Island	BLCAP;BLCAP;BLCAP;BLCAP;NNAT;NNAT;BLCAP	5'UTR;5'UTR;5'UTR;5'UTR;TSS1500;TSS1500;5'UTR	TRUE
cg05222671	0.13042	1.45431	1.51885	0.130331	0.706814	-4.70317	0.733093	0.725037	0.0652482	0.07016	-0.00805578	0.666156	0.65857	0.0603068	0.0639608	-0.00758565	chr7	130130155	-	MEST	-1779	chr7:130130739-130133111	N_Shore	MESTIT1;MEST;MEST	Body;5'UTR;TSS1500	TRUE
cg27216384	-0.0591063	-0.0170243	-1.49527	0.136371	0.713544	-4.73486	0.491869	0.499084	0.0265293	0.0395592	0.00721448	0.475537	0.478305	0.017221	0.0153066	0.0027675	chr6	144329802	-	PLAGL1	-39688	chr6:144328916-144329847	Island	HYMAI;PLAGL1;PLAGL1;PLAGL1;PLAGL1;PLAGL1;PLAGL1;PLAGL1;PLAGL1	Body;TSS1500;TSS1500;5'UTR;TSS1500;TSS1500;TSS1500;5'UTR;TSS1500	TRUE
cg09188212	0.115764	1.26684	1.49444	0.136587	0.713735	-4.73596	0.711648	0.69847	0.0689011	0.0700316	-0.0131773	0.693158	0.700128	0.0475959	0.053625	0.00696982	chr8	37605936	-	ERLIN2	11792		OpenSea	LOC728024;ERLIN2	TSS1500;Body	TRUE
cg14849423	0.0679831	0.501369	1.49162	0.137325	0.714612	-4.73972	0.595162	0.581626	0.0413697	0.0417264	-0.0135357	0.601022	0.601449	0.0205411	0.019387	0.000426821	chr19	57351791	+	PEG3	273	chr19:57351283-57351995	Island	MIMT1;PEG3;PEG3;ZIM2;PEG3;PEG3;ZIM2;ZIM2	TSS1500;5'UTR;5'UTR;5'UTR;5'UTR;5'UTR;5'UTR;5'UTR	TRUE
cg23239484	-0.0838217	2.86388	-1.49094	0.137503	0.714776	-4.74062	0.873169	0.878933	0.0227037	0.0231673	0.00576413	0.8868	0.890015	0.0236616	0.0213101	0.0032147	chr2	207068317	-	GPR1	14431		OpenSea	GPR1;GPR1	5'UTR;5'UTR	TRUE
cg08229366	-0.122915	0.761704	-1.48874	0.138081	0.715193	-4.74354	0.602807	0.634945	0.0849494	0.0759423	0.0321376	0.653002	0.649937	0.0490516	0.0402158	-0.00306441	chr7	130130747	-	MEST	-1187	chr7:130130739-130133111	Island	MESTIT1;MEST;MEST;MEST	Body;TSS1500;5'UTR;TSS1500	TRUE
cg09821214	0.0567369	0.367225	1.48412	0.139301	0.716679	-4.74967	0.568363	0.560837	0.040119	0.0320091	-0.0075253	0.516033	0.512998	0.0260459	0.0165763	-0.00303521	chr6	3849277	+	FAM50B	-343	chr6:3849271-3851048	Island	FAM50B	TSS1500	TRUE
cg02313552	-0.0910281	0.398465	-1.48225	0.139798	0.717286	-4.75214	0.554449	0.572308	0.055016	0.060407	0.0178592	0.581186	0.586887	0.0355602	0.031343	0.00570014	chr14	101291288	-	RTL1	59896	chr14:101292043-101292709	N_Shore	MEG3;MEG3;MEG3	TSS1500;TSS1500;TSS1500	TRUE
cg05949203	-0.0627582	0.729675	-1.47407	0.141987	0.719802	-4.76294	0.619721	0.624358	0.032237	0.039357	0.00463668	0.594674	0.591058	0.0141065	0.0153391	-0.0036164	chr1	68516279	+	DIRAS3	1035	chr1:68516236-68516473	Island	DIRAS3;DIRAS3	1stExon;5'UTR	TRUE
cg13104298	-0.0900211	1.4723	-1.47394	0.142021	0.719802	-4.76311	0.72661	0.734799	0.0494295	0.0476205	0.00818916	0.721693	0.716277	0.0209867	0.0159906	-0.00541641	chr7	130131905	-	MEST	-29	chr7:130130739-130133111	Island	MEST;MEST;MEST;MESTIT1	5'UTR;TSS200;5'UTR;TSS1500	TRUE
cg18152773	0.0976055	0.233495	1.46785	0.143667	0.721492	-4.7711	0.558668	0.533931	0.0381325	0.0624216	-0.0247369	0.51102	0.498554	0.0193291	0.044297	-0.0124659	chr22	42078217	-	NHP2L1	6668	chr22:42078060-42078549	Island	NHP2L1;NHP2L1	Body;Body	TRUE
cg19254235	0.0908808	0.647362	1.45867	0.146177	0.724087	-4.78309	0.614874	0.606488	0.0546814	0.0589232	-0.00838548	0.57367	0.565736	0.0262498	0.0265356	-0.0079343	chr13	48895173	-	RB1	17263	chr13:48892635-48893857	S_Shore	RB1	Body	TRUE
cg19098268	-0.120344	0.746758	-1.45542	0.147073	0.72498	-4.78732	0.620075	0.625172	0.0664496	0.0784426	0.00509695	0.583722	0.581254	0.0270124	0.0249856	-0.00246835	chr19	57352269	-	ZIM2	-173	chr19:57352050-57352284	Island	ZIM2;ZIM2;PEG3;PEG3;PEG3;PEG3;ZIM2;MIMT1	TSS200;TSS200;TSS200;TSS200;TSS200;TSS200;TSS200;Body	TRUE
cg27119222	-0.111756	1.34957	-1.44812	0.149101	0.727141	-4.79678	0.70284	0.717912	0.0677425	0.0675511	0.0150721	0.642536	0.638946	0.039558	0.0293983	-0.00359	chr11	2720229	+	CDKN1C	186882	chr11:2720410-2722087	N_Shore	KCNQ1;KCNQ1OT1;KCNQ1	Body;Body;Body	TRUE
cg24333473	-0.15484	0.0172263	-1.43773	0.152025	0.730245	-4.81016	0.48963	0.508727	0.107315	0.0995558	0.019097	0.49661	0.504611	0.059219	0.0477709	0.00800072	chr16	3493428	+	ZNF597	114	chr16:3493098-3493569	Island	ZNF597;ZNF597;NAT15	1stExon;5'UTR;TSS1500	TRUE
cg26094482	0.125042	-0.251035	1.43708	0.152209	0.730358	-4.81099	0.477963	0.450473	0.0826967	0.0835613	-0.0274902	0.507325	0.503618	0.0177207	0.019422	-0.0037074	chr11	2722073	+	CDKN1C	185038	chr11:2720410-2722087	Island	KCNQ1OT1;KCNQ1;KCNQ1	TSS1500;Body;Body	TRUE
cg03954573	0.105379	0.96327	1.43145	0.153812	0.731913	-4.8182	0.670772	0.653535	0.0575439	0.0639822	-0.0172366	0.593483	0.591972	0.031494	0.0256308	-0.0015112	chr6	3849434	+	FAM50B	-186	chr6:3849271-3851048	Island	FAM50B	TSS200	TRUE
cg12032885	-0.0819702	0.277483	-1.41363	0.158977	0.7369	-4.84084	0.536202	0.551697	0.0558175	0.0586232	0.0154946	0.496866	0.489631	0.0463339	0.041041	-0.00723408	chr19	57352542	+	ZIM2	-446	chr19:57351283-57351995	S_Shore	PEG3;PEG3;ZIM2;ZIM2;PEG3;ZIM2;MIMT1;PEG3	TSS1500;TSS1500;TSS1500;TSS1500;TSS1500;TSS1500;Body;TSS1500	TRUE
cg21746425	0.0843037	0.441932	1.41256	0.159292	0.737172	-4.84219	0.58877	0.570285	0.0488145	0.0619493	-0.0184853	0.57841	0.562231	0.0349368	0.0500634	-0.0161785	chr15	99408804	+	PGPEP1L	139987		OpenSea	IGF1R	Body	TRUE
cg25836301	0.0908762	1.14587	1.40496	0.161535	0.73896	-4.85175	0.69406	0.68334	0.0497144	0.0575204	-0.0107199	0.615552	0.613583	0.0265163	0.0193546	-0.00196931	chr14	101292306	+	RTL1	58878	chr14:101292043-101292709	Island	MEG3;MEG3;MEG3	TSS200;TSS200;TSS200	TRUE
cg04779428	0.106111	1.1451	1.40469	0.161617	0.738994	-4.85209	0.69471	0.682044	0.0508935	0.0685588	-0.0126658	0.627311	0.623349	0.033667	0.0365777	-0.0039618	chr20	57463355	+	GNAS	35587	chr20:57463652-57467739	N_Shore	GNAS;GNAS;GNAS;GNAS	3'UTR;3'UTR;TSS1500;Body	TRUE
cg17580798	-0.0837369	1.09338	-1.39683	0.163965	0.741489	-4.86193	0.673585	0.68094	0.0470487	0.0515837	0.00735444	0.646987	0.6469	0.0227059	0.0200543	-8.67661e-05	chr7	130132199	-	MEST	266	chr7:130130739-130133111	Island	MEST;MEST;MESTIT1;MEST	5'UTR;5'UTR;TSS1500;Body	TRUE
cg18772071	0.140475	0.273937	1.37383	0.170985	0.747863	-4.8904	0.555803	0.539807	0.0732052	0.0899969	-0.0159961	0.582588	0.57566	0.0217952	0.0295137	-0.00692792	chr4	89618324	-	NAP1L5	1062		OpenSea	NAP1L5;HERC3;NAP1L5	1stExon;Body;3'UTR	TRUE
cg03422070	0.150564	0.698964	1.37172	0.171638	0.748456	-4.89298	0.634001	0.606433	0.0934755	0.102294	-0.0275683	0.608221	0.602989	0.0256795	0.0250778	-0.00523194	chr11	2722082	+	CDKN1C	185029	chr11:2720410-2722087	Island	KCNQ1OT1;KCNQ1;KCNQ1	TSS1500;Body;Body	TRUE
cg03896694	-0.136162	0.762184	-1.3706	0.171987	0.74878	-4.89435	0.60825	0.631496	0.0840846	0.0916621	0.0232458	0.573527	0.581717	0.0618065	0.0441234	0.00819032	chr16	3493440	+	ZNF597	102	chr16:3493098-3493569	Island	ZNF597;ZNF597;NAT15	1stExon;5'UTR;TSS1500	TRUE
cg19592829	0.0971784	0.793453	1.36939	0.172366	0.749214	-4.89584	0.637687	0.629482	0.073202	0.0588598	-0.00820574	0.599103	0.595396	0.0366806	0.0374918	-0.00370702	chr20	57426215	+	GNAS	-1554	chr20:57426729-57427047	N_Shore	GNAS;GNASAS	3'UTR;TSS1500	TRUE
cg22354595	0.0970949	0.642988	1.35764	0.176062	0.752968	-4.91016	0.615342	0.604655	0.0615836	0.0681167	-0.0106875	0.586565	0.589133	0.0226739	0.0243133	0.00256808	chr19	57351440	+	PEG3	624	chr19:57351283-57351995	Island	MIMT1;PEG3;PEG3;ZIM2;PEG3;PEG3;ZIM2;ZIM2	TSS1500;5'UTR;5'UTR;5'UTR;5'UTR;5'UTR;5'UTR;5'UTR	TRUE
cg18487516	0.102512	1.19993	1.35736	0.176149	0.753011	-4.9105	0.704746	0.688941	0.055323	0.0638976	-0.0158045	0.606485	0.599956	0.0399618	0.0357638	-0.00652934	chr6	3849542	+	FAM50B	-78	chr6:3849271-3851048	Island	FAM50B	TSS200	TRUE
cg14597908	-0.0764633	0.410082	-1.35434	0.177109	0.754028	-4.91416	0.563517	0.572397	0.0459687	0.054577	0.00888037	0.537578	0.536466	0.0173689	0.0165517	-0.001112	chr20	57414960	+	GNAS	-12809	chr20:57415135-57417153	N_Shore	GNASAS;GNAS;GNAS	Body;1stExon;5'UTR	TRUE
cg27644292	-0.144766	0.365988	-1.35346	0.17739	0.754262	-4.91523	0.555065	0.561668	0.0921584	0.100408	0.00660248	0.526178	0.528841	0.0687393	0.0779863	0.00266274	chr15	25123287	-	SNRPN	54494	chr15:25123357-25123708	N_Shore	SNRPN;SNRPN;SNRPN;SNRPN	5'UTR;5'UTR;5'UTR;5'UTR	TRUE
cg11265941	-0.0938238	-0.0165319	-1.35212	0.177816	0.754761	-4.91684	0.489621	0.499725	0.0481012	0.0718695	0.0101041	0.497032	0.498077	0.0296168	0.029428	0.00104568	chr15	25068738	-	SNRPN	-56		OpenSea	SNRPN;SNRPN;SNRPN	TSS200;TSS200;TSS200	TRUE
cg05819130	0.051816	0.445579	1.34143	0.181256	0.758002	-4.92972	0.590139	0.570734	0.0321011	0.0401056	-0.0194054	0.581567	0.575754	0.019787	0.0195388	-0.0058134	chr7	94285759	-	PEG10	123	chr7:94284858-94286527	Island	SGCE;PEG10;PEG10;PEG10;SGCE;PEG10;SGCE	TSS1500;5'UTR;1stExon;1stExon;TSS1500;5'UTR;TSS1500	TRUE
cg21891967	0.0960767	0.0429831	1.33729	0.182599	0.758936	-4.93467	0.526102	0.501167	0.0420142	0.0731682	-0.024935	0.488485	0.465562	0.0366517	0.0633347	-0.0229223	chr9	98075492	+	FANCC	4492	chr9:98075418-98075741	Island	FANCC	5'UTR	TRUE
cg12205903	0.0956447	0.052481	1.32949	0.185153	0.760987	-4.94397	0.518253	0.505562	0.059353	0.0694805	-0.0126914	0.570834	0.570012	0.0233829	0.0185404	-0.000822241	chr19	57352021	+	PEG3	43	chr19:57352050-57352284	N_Shore	ZIM2;PEG3;ZIM2;ZIM2;PEG3;PEG3;PEG3;MIMT1;ZIM2;PEG3;PEG3;PEG3;ZIM2;ZIM2;PEG3	1stExon;5'UTR;1stExon;5'UTR;1stExon;1stExon;5'UTR;TSS1500;5'UTR;5'UTR;5'UTR;1stExon;1stExon;5'UTR;1stExon	TRUE
cg17347253	0.113119	0.333147	1.32872	0.185407	0.761201	-4.94488	0.566148	0.551791	0.0774774	0.0794116	-0.0143564	0.501389	0.500838	0.0463449	0.049637	-0.000550855	chr7	130130288	-	MEST	-1646	chr7:130130739-130133111	N_Shore	MESTIT1;MEST;MEST	Body;5'UTR;TSS1500	TRUE
cg11753499	-0.0837581	-0.25236	-1.32847	0.18549	0.761277	-4.94518	0.451897	0.459059	0.0572901	0.0673311	0.00716153	0.523291	0.519479	0.0388945	0.0305216	-0.00381177	chr11	2019079	+	MRPL23	50572	chr11:2019565-2019863	N_Shore	H19;MIR675	TSS200;TSS1500	TRUE
cg18949315	0.097467	-0.072204	1.32522	0.186563	0.762259	-4.94904	0.496964	0.484227	0.0568393	0.0738732	-0.0127365	0.469037	0.463458	0.0284993	0.0288513	-0.00557864	chr20	57418015	-	GNAS	-9754	chr20:57415135-57417153	S_Shore	GNASAS;GNAS	Body;3'UTR	TRUE
cg23566503	0.0674382	0.638213	1.32501	0.186631	0.762288	-4.94928	0.619946	0.603149	0.0369083	0.0499997	-0.0167976	0.649674	0.642508	0.0254368	0.0286927	-0.00716529	chr20	36149750	+	NNAT	134	chr20:36148603-36150136	Island	NNAT;BLCAP;NNAT;BLCAP;BLCAP;BLCAP;BLCAP	1stExon;5'UTR;1stExon;5'UTR;5'UTR;5'UTR;5'UTR	TRUE
cg18622506	-0.0913841	0.730018	-1.31339	0.190511	0.765244	-4.963	0.611159	0.625837	0.0593271	0.0682903	0.0146785	0.354437	0.342668	0.062343	0.048693	-0.0117688	chr7	130134256	+	MEST	2323	chr7:130130739-130133111	S_Shore	MEST;MEST;MEST;MEST;MEST;MEST	5'UTR;5'UTR;5'UTR;5'UTR;Body;Body	NA
cg04447621	0.084293	1.04464	1.31312	0.190601	0.76531	-4.96332	0.682603	0.666872	0.049253	0.0595919	-0.0157308	0.658834	0.649944	0.0311687	0.0286272	-0.00889016	chr6	3849475	+	FAM50B	-145	chr6:3849271-3851048	Island	FAM50B	TSS200	TRUE
cg27519373	-0.116291	1.80044	-1.31288	0.190681	0.765348	-4.9636	0.767638	0.773	0.0451175	0.0696348	0.00536168	0.646928	0.646721	0.0532679	0.0509766	-0.000206714	chr19	57350292	+	PEG3	1772	chr19:57349997-57350470	Island	PEG3;PEG3;ZIM2;PEG3;PEG3;ZIM2;ZIM2	5'UTR;5'UTR;5'UTR;5'UTR;5'UTR;5'UTR;5'UTR	TRUE
cg12757684	-0.063963	0.0495586	-1.30947	0.191831	0.766285	-4.9676	0.50227	0.510896	0.0378575	0.0479734	0.00862694	0.519618	0.526127	0.0241991	0.0187859	0.00650826	chr6	144329485	-	PLAGL1	-39371	chr6:144328916-144329847	Island	PLAGL1;HYMAI;PLAGL1;PLAGL1;PLAGL1;PLAGL1;PLAGL1;PLAGL1;PLAGL1;PLAGL1;PLAGL1;PLAGL1;PLAGL1;PLAGL1;PLAGL1	1stExon;Body;5'UTR;5'UTR;5'UTR;1stExon;5'UTR;1stExon;1stExon;1stExon;5'UTR;5'UTR;1stExon;5'UTR;5'UTR	TRUE
cg10023249	-0.144464	-1.02203	-1.30609	0.192975	0.767351	-4.97155	0.325097	0.340949	0.0809145	0.0974554	0.0158519	0.360148	0.349885	0.0362707	0.0377151	-0.010263	chr19	54041303	-	ZNF331	17026	chr19:54040812-54041857	Island	ZNF331;ZNF331	TSS200;5'UTR	TRUE
cg14123427	0.0377375	0.103222	1.30101	0.194704	0.768829	-4.97747	0.523068	0.515793	0.0273958	0.0248716	-0.00727565	0.529532	0.528685	0.0133294	0.01349	-0.000847858	chr14	101293450	+	RTL1	57734	chr14:101293427-101294433	Island	MEG3;MEG3;MEG3	Body;Body;Body	TRUE
cg01026744	0.16824	0.870271	1.29864	0.195517	0.769601	-4.98023	0.650418	0.631561	0.113109	0.0842594	-0.0188575	0.645718	0.614477	0.112327	0.0623049	-0.031241	chr4	89619053	+	NAP1L5	333		OpenSea	NAP1L5;HERC3	TSS200;Body	TRUE
cg25780543	0.089372	-0.81457	1.29861	0.195528	0.769606	-4.98027	0.38234	0.358172	0.0477256	0.065584	-0.0241681	0.365696	0.362565	0.0406723	0.0433283	-0.00313088	chr7	154862770	-	HTR5A	737	chr7:154862680-154863245	Island	HTR5A	1stExon	TRUE
cg00764369	-0.0679401	1.4189	-1.29501	0.196764	0.770691	-4.98444	0.720817	0.727852	0.040751	0.0405043	0.00703506	0.701605	0.69727	0.0236965	0.0237494	-0.0043349	chr14	101290556	-	RTL1	60628	chr14:101290523-101290868	Island			TRUE
cg22555495	-0.0575684	-0.0319805	-1.29381	0.197176	0.770965	-4.98583	0.486647	0.497672	0.0466183	0.0404696	0.0110253	0.518841	0.519849	0.0190056	0.0183447	0.0010084	chr15	25201224	+	SNURF	1090	chr15:25200035-25201054	S_Shore	SNRPN;SNRPN;SNRPN;SNRPN;SNURF;SNURF;SNRPN	5'UTR;5'UTR;5'UTR;5'UTR;Body;Body;5'UTR	TRUE
cg09123158	-0.147286	1.61638	-1.29313	0.197412	0.771066	-4.98662	0.742474	0.746942	0.0764152	0.0890302	0.00446817	0.696857	0.690554	0.031321	0.0279899	-0.00630311	chr20	57426264	-	GNAS	-1505	chr20:57426729-57427047	N_Shore	GNAS;GNASAS	3'UTR;TSS1500	TRUE
cg19362611	0.118443	1.33132	1.28872	0.198938	0.772309	-4.99171	0.722694	0.706038	0.0600264	0.0793324	-0.0166559	0.629156	0.63307	0.0369023	0.0336548	0.00391406	chr6	3849442	+	FAM50B	-178	chr6:3849271-3851048	Island	FAM50B	TSS200	TRUE
cg02274728	-0.108716	0.572001	-1.28826	0.199097	0.772415	-4.99224	0.585501	0.59923	0.0639203	0.0810126	0.0137294	0.519723	0.512001	0.0284837	0.0266712	-0.00772148	chr20	57414407	-	GNAS	-13362	chr20:57414595-57414896	N_Shore	GNASAS;GNAS	Body;TSS1500	TRUE
cg27001184	0.0433878	0.938074	1.28154	0.201442	0.774013	-4.99997	0.660806	0.654875	0.0263687	0.0280433	-0.00593136	0.610825	0.605516	0.0185068	0.0143324	-0.00530883	chr7	94286267	+	PEG10	631	chr7:94284858-94286527	Island	SGCE;PEG10;SGCE;PEG10;SGCE	TSS1500;5'UTR;TSS1500;5'UTR;TSS1500	TRUE
cg07898446	-0.0762551	0.116444	-1.27484	0.203799	0.775993	-5.00763	0.517535	0.521263	0.0538301	0.0599399	0.00372784	0.494958	0.488901	0.0324135	0.0232978	-0.00605707	chr6	3849294	-	FAM50B	-326	chr6:3849271-3851048	Island	FAM50B	TSS1500	TRUE
cg05711886	0.0643487	0.973863	1.26809	0.206192	0.77784	-5.0153	0.670076	0.657975	0.0365275	0.0468839	-0.0121014	0.65617	0.656981	0.0186378	0.0160957	0.000811092	chr14	101292680	+	RTL1	58504	chr14:101292043-101292709	Island	MEG3;MEG3;MEG3	Body;Body;Body	TRUE
cg09541000	-0.0832667	1.68327	-1.24854	0.213247	0.782727	-5.03733	0.747457	0.763694	0.0513129	0.0487474	0.0162374	0.646504	0.637479	0.0396186	0.0332105	-0.00902482	chr20	42143489	-	L3MBTL1	7170	chr20:42143210-42143591	Island	L3MBTL;L3MBTL	Body;Body	TRUE
cg08997444	0.0441498	0.949807	1.24573	0.214275	0.783423	-5.04046	0.6662	0.655194	0.0293582	0.0306563	-0.0110053	0.676236	0.677714	0.0196206	0.0201542	0.00147806	chr20	57464970	-	GNAS	37202	chr20:57463652-57467739	Island	GNAS;GNAS;GNAS;GNAS;GNAS;GNAS;GNAS	3'UTR;TSS1500;Body;TSS1500;3'UTR;TSS1500;Body	TRUE
cg00906934	0.0511064	0.730816	1.24285	0.215332	0.784084	-5.04367	0.630471	0.620487	0.0269773	0.0399347	-0.00998429	0.539448	0.535479	0.0251944	0.0185041	-0.0039681	chr7	94286232	-	PEG10	596	chr7:94284858-94286527	Island	SGCE;PEG10;SGCE;PEG10;SGCE	TSS1500;5'UTR;TSS1500;5'UTR;TSS1500	TRUE
cg22298088	-0.109929	1.86934	-1.23569	0.217977	0.785939	-5.05161	0.778465	0.779354	0.0594771	0.0678642	0.000889269	0.776439	0.769967	0.038213	0.0414329	-0.006472	chr20	36148860	+	NNAT	-757	chr20:36148603-36150136	Island	BLCAP;BLCAP;BLCAP;BLCAP;NNAT;NNAT;BLCAP	5'UTR;5'UTR;5'UTR;5'UTR;TSS1500;TSS1500;5'UTR	TRUE
cg22815181	-0.102257	1.55734	-1.21537	0.225613	0.791331	-5.07392	0.726993	0.746953	0.0621958	0.061914	0.0199597	0.646451	0.645741	0.0428502	0.0429173	-0.000710013	chr19	54057812	-	ZNF331	33535	chr19:54057414-54058254	Island	ZNF331;ZNF331;ZNF331;ZNF331;ZNF331;ZNF331;ZNF331	TSS1500;TSS200;5'UTR;5'UTR;5'UTR;5'UTR;5'UTR	NA
cg15696408	0.0771232	-1.12262	1.21273	0.226618	0.791934	-5.07678	0.323107	0.31487	0.0426162	0.0554946	-0.00823745	0.383518	0.386394	0.023731	0.0192898	0.002876	chr7	94287211	+	PEG10	1575	chr7:94284858-94286527	S_Shore	PEG10;PEG10	5'UTR;5'UTR	TRUE
cg24089209	-0.0607993	0.582774	-1.19814	0.232237	0.795686	-5.09254	0.595146	0.600093	0.0405267	0.0488147	0.00494677	0.562106	0.561207	0.0181753	0.0146347	-0.000899008	chr14	101291459	-	RTL1	59725	chr14:101292043-101292709	N_Shore	MEG3;MEG3;MEG3	TSS1500;TSS1500;TSS1500	TRUE
cg03344105	0.163061	0.764459	1.19181	0.234705	0.797225	-5.09932	0.646209	0.614843	0.118651	0.122292	-0.0313652	0.562941	0.560468	0.0203356	0.0233203	-0.00247356	chr20	57426131	-	GNAS	-1638	chr20:57426729-57427047	N_Shore	GNASAS;GNAS	TSS200;3'UTR	TRUE
cg05871614	-0.0986675	0.817012	-1.19161	0.234781	0.797297	-5.09953	0.637465	0.637001	0.0398225	0.0777539	-0.000464239	0.572548	0.556018	0.0247661	0.0582846	-0.0165303	chr22	42078330	+	NHP2L1	6555	chr22:42078060-42078549	Island	NHP2L1;NHP2L1	Body;Body	TRUE
cg22925508	0.0983317	-0.400854	1.19161	0.234782	0.797297	-5.09953	0.445448	0.427742	0.0581558	0.080578	-0.0177058	0.454751	0.454418	0.0311441	0.0263464	-0.000332823	chr15	23893030	-	MAGEL2	-1856		OpenSea	MAGEL2	TSS200	NA
cg13812291	0.101831	1.42529	1.18528	0.237269	0.79881	-5.10627	0.735534	0.719678	0.0527089	0.0771203	-0.0158561	0.604642	0.578009	0.0427807	0.0625797	-0.026633	chr15	99409411	+	PGPEP1L	139380		OpenSea	IGF1R	Body	TRUE
cg19642877	0.0824305	0.442004	1.17754	0.240335	0.800791	-5.11446	0.585778	0.570064	0.0641163	0.0642698	-0.0157133	0.538039	0.534627	0.0238507	0.0233724	-0.00341164	chr11	2168625	+	IGF2	-6158	chr11:2165135-2165672	S_Shelf	IGF2AS;INS-IGF2;INS-IGF2;IGF2;IGF2AS	Body;3'UTR;Body;5'UTR;Body	TRUE
cg02756856	-0.0805003	1.36487	-1.17362	0.241898	0.801717	-5.11859	0.71332	0.718896	0.0448058	0.0633551	0.00557689	0.694172	0.692312	0.049073	0.0554648	-0.00185935	chr7	130130320	+	MEST	-1614	chr7:130130739-130133111	N_Shore	MESTIT1;MEST;MEST	Body;5'UTR;TSS1500	TRUE
cg25712981	-0.0974272	2.89353	-1.16836	0.244007	0.803129	-5.12411	0.874559	0.877589	0.0281261	0.0408709	0.00303018	0.825672	0.815676	0.0335079	0.0315648	-0.00999612	chr20	36148775	+	NNAT	-842	chr20:36148603-36150136	Island	BLCAP;BLCAP;BLCAP;BLCAP;NNAT;NNAT;BLCAP	5'UTR;5'UTR;5'UTR;5'UTR;TSS1500;TSS1500;5'UTR	TRUE
cg12573482	-0.0459657	-0.076964	-1.16335	0.246031	0.804334	-5.12935	0.489349	0.485771	0.0341941	0.0383638	-0.00357727	0.474027	0.47242	0.0199948	0.0193337	-0.00160743	chr20	57427030	-	GNAS	-739	chr20:57426729-57427047	Island	GNAS;GNAS;GNAS;GNASAS	TSS1500;TSS1500;3'UTR;TSS1500	TRUE
cg02146091	-0.0709174	0.832963	-1.16153	0.246769	0.804931	-5.13124	0.633446	0.640491	0.0468751	0.0594179	0.00704544	0.555043	0.544681	0.0237425	0.0211458	-0.0103619	chr20	30135177	-	HM13	32947	chr20:30135076-30135292	Island	HM13;HM13;HM13;PSIMCT-1	Body;Body;Body;TSS200	TRUE
cg04303139	-0.0507961	0.126444	-1.15888	0.247843	0.805568	-5.13399	0.521484	0.521909	0.0392955	0.0427102	0.000424748	0.501774	0.501259	0.0162641	0.0159061	-0.00051434	chr7	94286753	+	PEG10	1117	chr7:94284858-94286527	S_Shore	SGCE;PEG10;SGCE;PEG10;SGCE	TSS1500;5'UTR;TSS1500;5'UTR;TSS1500	TRUE
cg03436478	0.0860358	0.88098	1.15802	0.248193	0.805785	-5.13489	0.653216	0.642764	0.0525444	0.0709899	-0.0104516	0.512466	0.505403	0.0446123	0.0294923	-0.00706327	chr7	94286760	-	PEG10	1124	chr7:94284858-94286527	S_Shore	SGCE;PEG10;SGCE;PEG10;SGCE	TSS1500;5'UTR;TSS1500;5'UTR;TSS1500	TRUE
cg12820609	-0.06197	0.798207	-1.1553	0.249304	0.806425	-5.13771	0.629963	0.635006	0.039772	0.0498973	0.00504302	0.61572	0.615305	0.0334001	0.031204	-0.00041528	chr6	144329744	-	PLAGL1	-39630	chr6:144328916-144329847	Island	PLAGL1;PLAGL1;PLAGL1;PLAGL1;PLAGL1;PLAGL1;PLAGL1;PLAGL1;PLAGL1;PLAGL1;PLAGL1;PLAGL1;HYMAI;PLAGL1;PLAGL1;PLAGL1;PLAGL1;PLAGL1;PLAGL1;PLAGL1;PLAGL1;PLAGL1	TSS200;TSS200;TSS200;TSS200;TSS200;TSS200;TSS1500;TSS1500;TSS1500;TSS1500;TSS1500;TSS1500;Body;5'UTR;5'UTR;5'UTR;5'UTR;5'UTR;5'UTR;5'UTR;5'UTR;5'UTR	NA
cg04521244	0.0571916	1.25086	1.14912	0.251835	0.808043	-5.14409	0.705376	0.701443	0.0393062	0.0397001	-0.00393318	0.596925	0.590487	0.0228253	0.0198786	-0.00643773	chr7	94286431	+	PEG10	795	chr7:94284858-94286527	Island	SGCE;PEG10;SGCE;PEG10;SGCE	TSS1500;5'UTR;TSS1500;5'UTR;TSS1500	TRUE
cg14309385	-0.0367921	0.261976	-1.13839	0.256276	0.810969	-5.15509	0.544087	0.545527	0.0266976	0.0307014	0.00144012	0.549511	0.547898	0.0162111	0.0145592	-0.00161358	chr20	57427010	-	GNAS	-759	chr20:57426729-57427047	Island	GNAS;GNAS;GNAS;GNASAS	TSS1500;TSS1500;3'UTR;TSS1500	TRUE
cg18619398	-0.0493348	0.586342	-1.13726	0.256748	0.811222	-5.15625	0.594666	0.601515	0.0387224	0.0396533	0.00684914	0.576144	0.573937	0.0178309	0.0145108	-0.00220693	chr20	57416506	+	GNAS	-11263	chr20:57415135-57417153	Island	GNASAS;GNAS	Body;3'UTR	TRUE
cg20529070	0.0942749	0.923409	1.13339	0.258366	0.812129	-5.16019	0.66377	0.647021	0.0581444	0.0768797	-0.0167491	0.551595	0.543846	0.0246482	0.0256614	-0.00774882	chr20	42142751	-	L3MBTL1	6432	chr20:42143210-42143591	N_Shore	L3MBTL;L3MBTL	TSS1500;TSS1500	TRUE
cg03490784	-0.0902465	0.902875	-1.12848	0.260428	0.813281	-5.16516	0.635919	0.653536	0.0697069	0.0705266	0.017617	0.561756	0.564366	0.0373095	0.0356931	0.00260999	chr19	54057794	-	ZNF331	33517	chr19:54057414-54058254	Island	ZNF331;ZNF331;ZNF331;ZNF331;ZNF331;ZNF331;ZNF331	TSS1500;TSS200;5'UTR;5'UTR;5'UTR;5'UTR;5'UTR	NA
cg22694067	-0.103998	-0.465694	-1.12548	0.261692	0.813942	-5.16819	0.418574	0.425017	0.0868701	0.0790626	0.00644221	0.422785	0.425172	0.0349665	0.0391254	0.00238668	chr15	23932397	-	NDN	53	chr15:23931559-23932547	Island	NDN;NDN	1stExon;5'UTR	TRUE
cg25821896	-0.0499611	0.674715	-1.12338	0.262583	0.814583	-5.17032	0.613574	0.614285	0.0356169	0.0409639	0.000710305	0.580899	0.577989	0.0233622	0.0174878	-0.00291011	chr11	2020417	-	MRPL23	51910	chr11:2019565-2019863	S_Shore	H19	TSS1500	TRUE
cg01614564	-0.0398502	0.117413	-1.12274	0.262853	0.814796	-5.17096	0.519273	0.520664	0.0308411	0.0327972	0.00139129	0.527572	0.525542	0.0169483	0.0178121	-0.00203011	chr15	25201429	+	SNURF	1295	chr15:25200035-25201054	S_Shore	SNRPN;SNRPN;SNRPN;SNRPN;SNURF;SNURF;SNRPN	5'UTR;5'UTR;5'UTR;5'UTR;Body;Body;5'UTR	TRUE
cg13099417	-0.069564	0.489471	-1.12017	0.263942	0.815386	-5.17354	0.577359	0.585243	0.0557597	0.0624051	0.00788425	0.583015	0.576171	0.0381519	0.0421341	-0.00684423	chr1	68516713	-	DIRAS3	601	chr1:68517254-68517474	N_Shore	DIRAS3	TSS1500	TRUE
cg19663555	0.0479075	1.31971	1.11995	0.264035	0.815453	-5.17376	0.717364	0.711093	0.0315378	0.0329592	-0.00627111	0.636082	0.632529	0.0127394	0.0125141	-0.00355288	chr7	94286521	+	PEG10	885	chr7:94284858-94286527	Island	SGCE;PEG10;SGCE;PEG10;SGCE	TSS1500;5'UTR;TSS1500;5'UTR;TSS1500	TRUE
cg11319028	0.0918838	0.519737	1.11328	0.266883	0.817223	-5.18044	0.592824	0.583992	0.0626801	0.0842974	-0.00883205	0.513943	0.510389	0.0397309	0.0422851	-0.00355414	chr20	42142947	-	L3MBTL1	6628	chr20:42143210-42143591	N_Shore	L3MBTL;L3MBTL	TSS200;TSS200	TRUE
cg18139769	-0.030498	0.05098	-1.1116	0.267602	0.817609	-5.18211	0.507663	0.509264	0.0261913	0.0239717	0.00160183	0.526281	0.526771	0.0163998	0.0147502	0.000489719	chr7	94286955	+	PEG10	1319	chr7:94284858-94286527	S_Shore	SGCE;PEG10;SGCE;PEG10;SGCE	TSS1500;5'UTR;TSS1500;5'UTR;TSS1500	TRUE
cg02880119	-0.0697404	0.814613	-1.10074	0.272292	0.820038	-5.19289	0.629235	0.63797	0.0538346	0.058428	0.00873411	0.602739	0.603695	0.0532606	0.0487237	0.000956485	chr16	3481970	+	ZNF597	11572		OpenSea			TRUE
cg01355739	-0.0836743	1.64028	-1.10025	0.272503	0.820146	-5.19337	0.747464	0.755375	0.0534318	0.0517951	0.00791154	0.65761	0.654166	0.0262353	0.0191191	-0.0034444	chr20	57416888	-	GNAS	-10881	chr20:57415135-57417153	Island	GNASAS;GNAS	Body;3'UTR	TRUE
cg08633313	0.141218	0.599525	1.0996	0.272786	0.820307	-5.19401	0.605277	0.595444	0.112124	0.113932	-0.00983319	0.499621	0.492782	0.0300084	0.0298438	-0.0068385	chr20	42142852	-	L3MBTL1	6533	chr20:42143210-42143591	N_Shore	L3MBTL;L3MBTL	TSS200;TSS200	TRUE
cg11996914	-0.0371389	0.135213	-1.09816	0.273413	0.82067	-5.19543	0.520791	0.524311	0.0322479	0.0311098	0.00352021	0.558507	0.559386	0.0161302	0.015844	0.00087916	chr20	57414578	-	GNAS	-13191	chr20:57414595-57414896	N_Shore	GNASAS;GNAS	Body;TSS1500	TRUE
cg03641225	-0.0857654	-0.689572	-1.09413	0.275173	0.821683	-5.19939	0.37734	0.387875	0.0686618	0.0699227	0.0105344	0.379155	0.376647	0.0332079	0.0351502	-0.00250799	chr1	68512539	+	DIRAS3	4775	chr1:68512643-68513005	N_Shore	DIRAS3	Body	TRUE
cg26102503	0.0800697	0.382799	1.09412	0.275179	0.821683	-5.19941	0.572389	0.561816	0.0524334	0.0727047	-0.0105732	0.522862	0.522512	0.0302055	0.0382608	-0.00035012	chr20	57425994	+	GNAS	-1775	chr20:57426729-57427047	N_Shore	GNASAS;GNAS	TSS200;3'UTR	TRUE
cg06693667	-0.0427503	0.353038	-1.09359	0.275411	0.821859	-5.19993	0.558876	0.561272	0.0317525	0.036959	0.00239563	0.539093	0.535975	0.0177964	0.0164972	-0.00311743	chr20	57426570	-	GNAS	-1199	chr20:57426729-57427047	N_Shore	GNAS;GNAS;GNAS;GNASAS	TSS1500;TSS1500;3'UTR;TSS1500	TRUE
cg21588305	-0.0593607	1.22936	-1.09091	0.276583	0.822549	-5.20255	0.698092	0.699476	0.045515	0.0451488	0.00138374	0.6989	0.695728	0.0349961	0.0342958	-0.00317232	chr20	36149455	-	NNAT	-162	chr20:36148603-36150136	Island	BLCAP;NNAT;BLCAP;BLCAP;BLCAP;BLCAP;NNAT	5'UTR;TSS200;5'UTR;5'UTR;5'UTR;5'UTR;TSS200	TRUE
cg11285807	-0.0692458	0.532753	-1.09057	0.276735	0.822621	-5.20288	0.580593	0.593652	0.0542679	0.0598646	0.013059	0.560943	0.557851	0.0154622	0.0156759	-0.00309252	chr20	57426395	-	GNAS	-1374	chr20:57426729-57427047	N_Shore	GNAS;GNASAS	3'UTR;TSS1500	TRUE
cg07310951	-0.0350856	0.1085	-1.08823	0.277764	0.823337	-5.20517	0.518159	0.518949	0.0258768	0.029678	0.000790342	0.499313	0.495184	0.0191082	0.0172571	-0.0041297	chr19	57350503	-	PEG3	1561	chr19:57351283-57351995	N_Shore	PEG3;PEG3;ZIM2;PEG3;PEG3;ZIM2;ZIM2	5'UTR;5'UTR;5'UTR;5'UTR;5'UTR;5'UTR;5'UTR	TRUE
cg04027059	-0.0577101	0.599505	-1.08439	0.279459	0.824056	-5.20891	0.5992	0.602362	0.0499942	0.0490742	0.00316146	0.599157	0.590762	0.0475388	0.0414555	-0.00839499	chr16	3482078	+	ZNF597	11464		OpenSea			TRUE
cg14034270	-0.0854683	1.70723	-1.07435	0.283921	0.826463	-5.21863	0.749442	0.765219	0.0527407	0.0620353	0.0157773	0.73664	0.726357	0.0235776	0.0272936	-0.0102819	chr14	101291100	+	RTL1	60084	chr14:101292043-101292709	N_Shore	MEG3;MEG3;MEG3	TSS1500;TSS1500;TSS1500	TRUE
cg26349266	0.0764596	0.760188	1.07132	0.285276	0.827273	-5.22155	0.633682	0.623636	0.0626022	0.0637184	-0.0100461	0.65326	0.654129	0.0238097	0.021766	0.000868863	chr19	57352074	+	PEG3	-11	chr19:57352050-57352284	Island	ZIM2;PEG3;ZIM2;ZIM2;PEG3;PEG3;PEG3;ZIM2;PEG3;PEG3;PEG3;MIMT1;ZIM2;ZIM2;PEG3	1stExon;5'UTR;1stExon;5'UTR;1stExon;1stExon;5'UTR;5'UTR;5'UTR;5'UTR;1stExon;TSS200;1stExon;5'UTR;1stExon	TRUE
cg22989942	-0.0367192	0.431277	-1.07013	0.285813	0.827436	-5.2227	0.571632	0.574818	0.0282702	0.0314399	0.00318606	0.570632	0.570102	0.0193461	0.0155319	-0.000530355	chr20	57426950	+	GNAS	-819	chr20:57426729-57427047	Island	GNAS;GNAS;GNAS;GNASAS	TSS1500;TSS1500;3'UTR;TSS1500	TRUE
cg00702231	-0.0624533	1.11473	-1.06871	0.286447	0.8278	-5.22405	0.678273	0.683571	0.0419743	0.0476414	0.00529765	0.683255	0.681645	0.0205148	0.0199071	-0.00161039	chr6	144329473	-	PLAGL1	-39359	chr6:144328916-144329847	Island	PLAGL1;HYMAI;PLAGL1;PLAGL1;PLAGL1;PLAGL1;PLAGL1;PLAGL1;PLAGL1;PLAGL1;PLAGL1;PLAGL1;PLAGL1;PLAGL1;PLAGL1	1stExon;Body;5'UTR;5'UTR;5'UTR;1stExon;5'UTR;1stExon;1stExon;1stExon;5'UTR;5'UTR;1stExon;5'UTR;5'UTR	TRUE
cg12397924	0.0884765	-0.814817	1.06747	0.287008	0.828263	-5.22524	0.375702	0.363484	0.0711906	0.0757418	-0.0122182	0.457012	0.463181	0.0257008	0.0174306	0.00616863	chr7	94287186	+	PEG10	1550	chr7:94284858-94286527	S_Shore	PEG10;PEG10	5'UTR;5'UTR	TRUE
cg10482201	-0.0933328	1.04718	-1.06243	0.289282	0.829415	-5.23006	0.659058	0.67415	0.0797536	0.0757295	0.0150925	0.610879	0.619071	0.059885	0.0443554	0.008192	chr16	3493423	+	ZNF597	119	chr16:3493098-3493569	Island	ZNF597;ZNF597;NAT15	1stExon;5'UTR;TSS1500	TRUE
cg07156273	0.0865651	1.75532	1.0619	0.28952	0.829525	-5.23056	0.775018	0.76394	0.0587015	0.0601573	-0.0110776	0.739062	0.737743	0.0475611	0.0490264	-0.00131891	chr20	36149013	+	NNAT	-604	chr20:36148603-36150136	Island	BLCAP;BLCAP;BLCAP;BLCAP;NNAT;NNAT;BLCAP	5'UTR;5'UTR;5'UTR;5'UTR;TSS1500;TSS1500;5'UTR	TRUE
cg01539474	0.0587624	1.13843	1.05927	0.290716	0.830057	-5.23307	0.694737	0.682283	0.0430698	0.0486482	-0.0124538	0.653805	0.649623	0.0280859	0.0252168	-0.00418182	chr11	2019862	+	MRPL23	51355	chr11:2019565-2019863	Island	H19	TSS1500	TRUE
cg01570885	-0.0796025	0.264183	-1.05678	0.291849	0.830522	-5.23543	0.546981	0.544196	0.0595112	0.0769609	-0.00278474	0.512888	0.504218	0.0396005	0.0276951	-0.00867077	chr6	3849272	-	FAM50B	-348	chr6:3849271-3851048	Island	FAM50B	TSS1500	TRUE
cg20525221	-0.0761867	1.38911	-1.0558	0.292293	0.830657	-5.23636	0.717317	0.720998	0.0548795	0.06509	0.00368107	0.715522	0.708393	0.0357159	0.0324254	-0.00712922	chr15	23811572	-	MKRN3	1119		OpenSea	MKRN3	1stExon	NA
cg03061677	0.0777171	1.37669	1.05214	0.293967	0.831369	-5.23982	0.727869	0.714972	0.0504292	0.06018	-0.0128973	0.680704	0.678465	0.0371833	0.0419242	-0.00223874	chr20	36149185	+	NNAT	-432	chr20:36148603-36150136	Island	BLCAP;BLCAP;BLCAP;BLCAP;NNAT;NNAT;BLCAP	5'UTR;5'UTR;5'UTR;5'UTR;TSS1500;TSS1500;5'UTR	TRUE
cg10823956	-0.103032	0.688222	-1.05164	0.294196	0.831417	-5.24029	0.600975	0.618429	0.0769636	0.0942274	0.0174539	0.569859	0.56786	0.031037	0.0204467	-0.00199968	chr19	54057671	-	ZNF331	33394	chr19:54057414-54058254	Island	ZNF331;ZNF331;ZNF331;ZNF331;ZNF331;ZNF331;ZNF331	TSS1500;TSS1500;5'UTR;5'UTR;5'UTR;5'UTR;5'UTR	NA
cg17916021	-0.0490629	0.801069	-1.04682	0.296405	0.832529	-5.24483	0.630789	0.635789	0.03843	0.0441641	0.00500009	0.593962	0.595233	0.015133	0.0147329	0.00127152	chr15	25200133	-	SNURF	-2	chr15:25200035-25201054	Island	SNRPN;SNURF;SNURF;SNURF;SNRPN;SNRPN;SNRPN;SNRPN	TSS200;TSS200;5'UTR;1stExon;5'UTR;5'UTR;5'UTR;5'UTR	NA
cg03113572	-0.0732358	0.748248	-1.03777	0.300593	0.83437	-5.2533	0.620143	0.626646	0.057886	0.0650532	0.0065024	0.593149	0.591451	0.0183966	0.0174623	-0.00169712	chr19	54057415	-	ZNF331	33138	chr19:54057414-54058254	Island	ZNF331;ZNF331;ZNF331	5'UTR;5'UTR;TSS1500	TRUE
cg14593306	0.123157	1.26765	1.03667	0.301101	0.834547	-5.25432	0.698122	0.697625	0.0843124	0.103084	-0.000497049	0.518821	0.511783	0.035591	0.0274686	-0.00703798	chr19	54041847	-	ZNF331	17570	chr19:54040812-54041857	Island	ZNF331;ZNF331;ZNF331;ZNF331;ZNF331	TSS200;5'UTR;5'UTR;5'UTR;5'UTR	NA
cg12528452	-0.0832706	0.923448	-1.03349	0.302586	0.835218	-5.25728	0.65336	0.65028	0.0690727	0.0719794	-0.00308052	0.637615	0.643215	0.0673443	0.0571894	0.00559959	chr11	2154074	-	IGF2	8394	chr11:2154033-2154387	Island	INS-IGF2;IGF2;IGF2;IGF2	Body;3'UTR;3'UTR;3'UTR	TRUE
cg05740879	0.0455406	0.865154	1.02941	0.304489	0.836104	-5.26105	0.651442	0.642032	0.0306108	0.0415456	-0.00941007	0.637325	0.639877	0.0219889	0.0280296	0.00255203	chr11	2721866	-	CDKN1C	185245	chr11:2720410-2722087	Island	KCNQ1OT1;KCNQ1;KCNQ1	TSS1500;Body;Body	TRUE
cg25645178	-0.073537	0.90742	-1.0274	0.305437	0.836616	-5.26291	0.6455	0.651217	0.0561805	0.0674054	0.0057166	0.554202	0.547124	0.0278077	0.0221699	-0.00707727	chr20	30135149	-	HM13	32919	chr20:30135076-30135292	Island	HM13;HM13;HM13;PSIMCT-1	Body;Body;Body;TSS200	TRUE
cg10243676	0.0960508	0.7848	1.02731	0.305478	0.836659	-5.26299	0.642625	0.623649	0.0826273	0.0824312	-0.0189769	0.555933	0.534964	0.0501901	0.0460645	-0.0209691	chr1	40024971	+	PABPC4	17102		OpenSea	LOC728448	Body	TRUE
cg00098799	0.0996769	1.51972	1.02561	0.306275	0.837017	-5.26455	0.748156	0.729868	0.0602891	0.0786786	-0.0182877	0.622253	0.600706	0.0384689	0.0658199	-0.0215472	chr15	99409360	+	PGPEP1L	139431		OpenSea	IGF1R	Body	TRUE
cg11826663	0.0375956	0.372002	1.02462	0.306741	0.837247	-5.26547	0.571045	0.560995	0.0296302	0.0343973	-0.0100501	0.593106	0.592591	0.0157711	0.0162522	-0.000515308	chr15	25068754	+	SNRPN	-40		OpenSea	SNRPN;SNRPN;SNRPN	TSS200;TSS200;TSS200	TRUE
cg01169624	0.0905398	0.893927	1.01538	0.311115	0.839483	-5.27393	0.659264	0.641253	0.0821881	0.0787346	-0.0180112	0.613234	0.603274	0.0365853	0.0319136	-0.00996009	chr7	94286936	-	PEG10	1300	chr7:94284858-94286527	S_Shore	SGCE;PEG10;SGCE;PEG10;SGCE	TSS1500;5'UTR;TSS1500;5'UTR;TSS1500	TRUE
cg07224147	0.0750838	-0.303901	1.01465	0.311461	0.839658	-5.27459	0.457299	0.445553	0.0649217	0.0725324	-0.0117462	0.417136	0.407378	0.0418444	0.0432127	-0.00975865	chr7	130130753	-	MEST	-1181	chr7:130130739-130133111	Island	MESTIT1;MEST;MEST;MEST	Body;TSS1500;5'UTR;TSS1500	TRUE
cg20019489	-0.0799171	1.11812	-1.01419	0.311679	0.839751	-5.27501	0.67667	0.682618	0.0654727	0.0684926	0.00594828	0.616689	0.610945	0.0524187	0.0497408	-0.00574389	chr20	57414351	-	GNAS	-13418	chr20:57414595-57414896	N_Shore	GNASAS;GNAS	Body;TSS1500	TRUE
cg20149168	-0.0509471	0.823424	-1.01384	0.311844	0.839836	-5.27533	0.638489	0.637182	0.0394906	0.0484002	-0.00130682	0.634231	0.625643	0.0387553	0.0417292	-0.00858768	chr1	68512807	-	DIRAS3	4507	chr1:68512643-68513005	Island	DIRAS3	Body	TRUE
cg22872376	0.0704241	-0.323396	1.00749	0.31488	0.841125	-5.28109	0.45403	0.442012	0.062977	0.064431	-0.0120186	0.423537	0.420808	0.044191	0.0398545	-0.00272901	chr15	23893742	+	MAGEL2	-2568		OpenSea	MAGEL2	TSS1500	TRUE
cg23626798	-0.0559749	0.777675	-0.998857	0.319033	0.843332	-5.28887	0.633376	0.629224	0.0379305	0.0549038	-0.00415148	0.583248	0.579838	0.0160334	0.0219959	-0.00340926	chr20	42142494	-	L3MBTL1	6175	chr20:42143210-42143591	N_Shore	L3MBTL;L3MBTL	TSS1500;TSS1500	TRUE
cg10583266	-0.0567911	-0.159758	-0.998558	0.319178	0.843351	-5.28913	0.463724	0.476062	0.0443535	0.0573668	0.0123375	0.446491	0.451046	0.0351149	0.0522287	0.00455413	chr2	207136184	-	ZDBF2	-3203	chr2:207139336-207140031	N_Shelf			TRUE
cg15837280	0.254951	-1.38435	0.997772	0.319558	0.843542	-5.28984	0.334704	0.310673	0.171763	0.174226	-0.0240309	0.329527	0.318037	0.132778	0.133457	-0.0114901	chr5	135415258	-	TGFBI	50675	chr5:135415069-135415307	Island			TRUE
cg19089045	-0.135718	-0.490756	-0.995286	0.320763	0.844038	-5.29206	0.415876	0.423678	0.104213	0.121707	0.0078026	0.427875	0.424301	0.0556689	0.0605756	-0.00357434	chr15	23932626	-	NDN	-177	chr15:23931559-23932547	S_Shore	NDN	TSS200	NA
cg22378065	-0.0421136	0.394271	-0.994213	0.321283	0.844309	-5.29302	0.564773	0.568584	0.0389957	0.0394482	0.00381137	0.5957	0.590544	0.0184907	0.0189402	-0.00515522	chr6	144329172	+	PLAGL1	-39058	chr6:144328916-144329847	Island	HYMAI;PLAGL1;PLAGL1;PLAGL1;PLAGL1;PLAGL1;PLAGL1;PLAGL1;PLAGL1	Body;5'UTR;5'UTR;5'UTR;5'UTR;5'UTR;5'UTR;5'UTR;5'UTR	TRUE
cg09910998	-0.0651217	0.88332	-0.989995	0.323335	0.845229	-5.29678	0.645553	0.64697	0.0404843	0.0635602	0.0014178	0.555948	0.546258	0.0214243	0.0192772	-0.00968962	chr7	94285942	+	PEG10	306	chr7:94284858-94286527	Island	SGCE;PEG10;SGCE;PEG10;SGCE	TSS1500;5'UTR;TSS1500;5'UTR;TSS1500	TRUE
cg13697378	-0.0404008	0.228699	-0.989922	0.323371	0.84524	-5.29684	0.537089	0.540152	0.0324161	0.0396452	0.00306264	0.570255	0.565746	0.0290304	0.0322789	-0.00450917	chr1	68512845	+	DIRAS3	4469	chr1:68512643-68513005	Island	DIRAS3	Body	TRUE
cg20471298	-0.0451733	0.217584	-0.987104	0.324747	0.845806	-5.29935	0.536513	0.537859	0.0321843	0.0453169	0.0013469	0.562986	0.563256	0.0180167	0.0237424	0.0002704	chr2	207118253	-	ZDBF2	-21134		OpenSea			TRUE
cg10011623	-0.106441	1.40012	-0.985698	0.325435	0.846014	-5.30059	0.707745	0.720782	0.0904183	0.0922653	0.0130375	0.728356	0.727264	0.0354746	0.0350452	-0.00109229	chr20	57463527	+	GNAS	35759	chr20:57463652-57467739	N_Shore	GNAS;GNAS;GNAS;GNAS	3'UTR;3'UTR;TSS1500;Body	TRUE
cg19771589	-0.0663639	0.885606	-0.983286	0.326618	0.846525	-5.30272	0.641522	0.648788	0.0620527	0.0592336	0.00726563	0.552788	0.547214	0.0359837	0.0342609	-0.00557423	chr19	57349815	+	PEG3	2249	chr19:57349997-57350470	N_Shore	PEG3;PEG3;ZIM2;PEG3;PEG3;ZIM2;ZIM2	5'UTR;5'UTR;5'UTR;5'UTR;5'UTR;5'UTR;5'UTR	TRUE
cg22421148	0.066848	1.40677	0.981074	0.327704	0.847006	-5.30467	0.734079	0.719001	0.0375223	0.0591204	-0.0150777	0.714068	0.706552	0.0379643	0.0381797	-0.00751633	chr20	36149119	+	NNAT	-498	chr20:36148603-36150136	Island	BLCAP;BLCAP;BLCAP;BLCAP;NNAT;NNAT;BLCAP	5'UTR;5'UTR;5'UTR;5'UTR;TSS1500;TSS1500;5'UTR	TRUE
cg00450319	-0.0741797	0.714034	-0.97727	0.329579	0.847879	-5.30802	0.614822	0.620723	0.0603538	0.0720345	0.0059017	0.532111	0.52441	0.0523723	0.0446375	-0.00770164	chr8	37605978	-	ERLIN2	11834		OpenSea	LOC728024;ERLIN2	TSS1500;Body	TRUE
cg04019914	0.0749185	1.65988	0.976929	0.329748	0.847943	-5.30832	0.75699	0.755085	0.0456325	0.0604716	-0.00190505	0.681582	0.678702	0.0420717	0.0368824	-0.00287978	chr20	57463357	+	GNAS	35589	chr20:57463652-57467739	N_Shore	GNAS;GNAS;GNAS;GNAS	3'UTR;3'UTR;TSS1500;Body	TRUE
cg19961998	0.0928591	-0.507442	0.975834	0.330289	0.84818	-5.30928	0.422189	0.412911	0.0735616	0.0901495	-0.00927815	0.404077	0.398311	0.0355405	0.0352012	-0.0057659	chr15	23893025	-	MAGEL2	-1851		OpenSea	MAGEL2	TSS200	TRUE
cg15473155	0.0744746	1.09455	0.971698	0.332338	0.849191	-5.3129	0.682307	0.675601	0.0595048	0.0662346	-0.00670598	0.604345	0.59957	0.0304964	0.0336391	-0.0047746	chr19	57349204	+	PEG3	2860	chr19:57349997-57350470	N_Shore	PEG3;PEG3;ZIM2;PEG3;PEG3;ZIM2;ZIM2	5'UTR;5'UTR;5'UTR;5'UTR;5'UTR;5'UTR;5'UTR	TRUE
cg16574793	0.0456775	0.858453	0.96854	0.333908	0.849681	-5.31565	0.652342	0.640033	0.036942	0.0429947	-0.0123092	0.599159	0.592344	0.021294	0.016262	-0.00681428	chr11	2022324	+	MRPL23	53817	chr11:2019565-2019863	S_Shelf			TRUE
cg13423098	-0.0596298	0.0149319	-0.967802	0.334276	0.849787	-5.31629	0.49912	0.503762	0.0552278	0.0604211	0.00464168	0.549034	0.551326	0.0402795	0.0477909	0.0022916	chr15	23807234	+	MKRN3	-3220		OpenSea			TRUE
cg05719902	0.0798571	-0.617009	0.967427	0.334463	0.849858	-5.31661	0.41336	0.391987	0.0566291	0.0764197	-0.0213728	0.466142	0.456285	0.0559778	0.0653047	-0.00985744	chr7	138348774	-	SVOPL	15050	chr7:138348962-138349444	N_Shore	SVOPL;SVOPL	Body;5'UTR	TRUE
cg10540302	0.0489391	0.463919	0.96696	0.334695	0.849992	-5.31702	0.586947	0.575737	0.0458721	0.0490617	-0.0112092	0.562418	0.562936	0.0205026	0.023313	0.00051745	chr14	101291180	-	RTL1	60004	chr14:101292043-101292709	N_Shore	MEG3;MEG3;MEG3	TSS1500;TSS1500;TSS1500	TRUE
cg00308130	0.229754	-0.664868	0.966423	0.334963	0.850013	-5.31749	0.422355	0.407631	0.1873	0.19239	-0.0147242	0.480667	0.473585	0.138956	0.147374	-0.00708217	chr5	135415190	-	TGFBI	50607	chr5:135415069-135415307	Island			TRUE
cg02857557	0.0686806	1.39556	0.965926	0.335211	0.850129	-5.31792	0.726241	0.719355	0.045554	0.0581298	-0.00688669	0.742567	0.731405	0.0347735	0.0347808	-0.0111622	chr10	121578561	-	MCMBP	53705	chr10:121577529-121578385	S_Shore	INPP5F;INPP5F	Body;TSS1500	TRUE
cg17334845	0.0427119	0.21784	0.965654	0.335347	0.850168	-5.31815	0.54328	0.535201	0.03717	0.0436011	-0.00807816	0.508092	0.50461	0.0199568	0.014946	-0.00348209	chr20	57463572	-	GNAS	35804	chr20:57463652-57467739	N_Shore	GNAS;GNAS;GNAS;GNAS	3'UTR;3'UTR;TSS1500;Body	TRUE
cg12986021	0.0787373	0.6657	0.964016	0.336166	0.85049	-5.31957	0.614776	0.609958	0.067083	0.0761067	-0.00481817	0.517791	0.513402	0.0354813	0.0215223	-0.00438939	chr1	68516627	-	DIRAS3	687	chr1:68517254-68517474	N_Shore	DIRAS3	TSS200	TRUE
cg14469070	0.0634349	2.20238	0.960178	0.338089	0.851184	-5.32289	0.822067	0.816882	0.0350781	0.0435281	-0.00518554	0.790176	0.784814	0.0394708	0.0376944	-0.00536203	chr20	36148803	+	NNAT	-814	chr20:36148603-36150136	Island	BLCAP;BLCAP;BLCAP;BLCAP;NNAT;NNAT;BLCAP	5'UTR;5'UTR;5'UTR;5'UTR;TSS1500;TSS1500;5'UTR	TRUE
cg09393900	-0.0502251	0.087222	-0.959402	0.338478	0.851409	-5.32356	0.513627	0.5154	0.0469451	0.0521306	0.00177355	0.518867	0.513534	0.0392341	0.0381061	-0.00533316	chr20	57427977	+	GNAS	209	chr20:57427691-57427995	Island	GNAS;GNAS;GNAS;GNAS;GNAS	TSS200;TSS200;TSS200;3'UTR;5'UTR	NA
cg22592140	-0.0918256	1.08725	-0.957255	0.339558	0.851926	-5.32541	0.662462	0.679064	0.0714745	0.086916	0.0166019	0.577859	0.57471	0.0426259	0.0333634	-0.00314873	chr7	130132419	-	MEST	486	chr7:130130739-130133111	Island	MEST;MEST;MESTIT1;MEST	5'UTR;5'UTR;TSS1500;Body	TRUE
cg13610072	0.0965372	0.863445	0.955473	0.340456	0.852238	-5.32694	0.650819	0.63812	0.0831075	0.0926808	-0.0126999	0.610467	0.606678	0.0217084	0.0265468	-0.00378898	chr4	89619085	+	NAP1L5	301		OpenSea	NAP1L5;HERC3	TSS200;Body	TRUE
cg00852398	-0.0438998	0.316053	-0.954145	0.341126	0.852559	-5.32808	0.552685	0.55465	0.0390125	0.0426681	0.00196517	0.565401	0.567455	0.021583	0.0264496	0.00205448	chr7	154862969	+	HTR5A	936	chr7:154862680-154863245	Island	HTR5A	1stExon	TRUE
cg26710963	0.0425504	0.530304	0.950348	0.343047	0.853301	-5.33133	0.596809	0.587726	0.0416261	0.0400581	-0.00908305	0.544862	0.540256	0.0259996	0.0237965	-0.00460626	chr21	40757899	+	WRB	5730	chr21:40757602-40757900	Island	WRB	Body	TRUE
cg17985533	-0.0752027	0.442111	-0.950014	0.343216	0.853379	-5.33161	0.572984	0.574791	0.0769714	0.075345	0.00180725	0.630547	0.629166	0.0420149	0.0398801	-0.00138039	chr11	2019116	+	MRPL23	50609	chr11:2019565-2019863	N_Shore	H19;MIR675	TSS200;TSS1500	TRUE
cg01566785	0.0467154	0.37107	0.939098	0.348778	0.855868	-5.34087	0.577234	0.557957	0.0473463	0.0493259	-0.019277	0.577047	0.570554	0.0183078	0.0174263	-0.00649232	chr7	94285745	-	PEG10	109	chr7:94284858-94286527	Island	SGCE;PEG10;PEG10;PEG10;SGCE;PEG10;SGCE	TSS1500;5'UTR;1stExon;1stExon;TSS1500;5'UTR;TSS1500	TRUE
cg17739279	-0.0827586	0.681794	-0.93749	0.349602	0.856336	-5.34223	0.611589	0.613713	0.0895586	0.0827057	0.00212388	0.609904	0.607289	0.0434515	0.0285514	-0.00261493	chr6	3849190	-	FAM50B	-430	chr6:3849271-3851048	N_Shore	FAM50B	TSS1500	TRUE
cg01786704	-0.092543	0.127129	-0.934353	0.351213	0.857069	-5.34487	0.522825	0.521168	0.0980355	0.0937356	-0.00165646	0.548923	0.543791	0.0780925	0.079273	-0.00513236	chr15	25123688	+	SNRPN	54895	chr15:25123357-25123708	Island	SNRPN;SNRPN;SNRPN;SNRPN	5'UTR;5'UTR;5'UTR;5'UTR	TRUE
cg21870668	-0.120342	-0.261202	-0.933435	0.351686	0.857304	-5.34564	0.453118	0.458257	0.113298	0.122973	0.00513853	0.46812	0.460684	0.0566136	0.0599516	-0.0074359	chr15	25123731	-	SNRPN	54938	chr15:25123357-25123708	S_Shore	SNRPN;SNRPN;SNRPN;SNRPN	5'UTR;5'UTR;5'UTR;5'UTR	TRUE
cg04515200	0.170268	-1.83025	0.931908	0.352473	0.857569	-5.34692	0.253227	0.238007	0.112363	0.107812	-0.0152204	0.284041	0.273199	0.105438	0.104876	-0.0108424	chr5	135415762	+	TGFBI	51179	chr5:135416204-135416475	N_Shore			TRUE
cg13828758	-0.0539619	0.234603	-0.928639	0.354161	0.858429	-5.34965	0.535248	0.542062	0.0508617	0.0567027	0.00681339	0.538802	0.536634	0.0202499	0.0224219	-0.00216865	chr15	23932373	-	NDN	77	chr15:23931559-23932547	Island	NDN;NDN	1stExon;5'UTR	TRUE
cg27120649	0.0436663	0.224167	0.92366	0.356742	0.859582	-5.35379	0.542023	0.537281	0.0376825	0.046786	-0.00474148	0.468489	0.460743	0.0272794	0.0214768	-0.00774581	chr7	94286261	+	PEG10	625	chr7:94284858-94286527	Island	SGCE;PEG10;SGCE;PEG10;SGCE	TSS1500;5'UTR;TSS1500;5'UTR;TSS1500	TRUE
cg22294267	-0.0556038	1.19848	-0.917489	0.359957	0.860993	-5.3589	0.692977	0.69481	0.0509966	0.0473643	0.00183297	0.687355	0.68508	0.0192161	0.0195397	-0.00227469	chr19	57352252	-	ZIM2	-156	chr19:57352050-57352284	Island	ZIM2;ZIM2;PEG3;MIMT1;PEG3;PEG3;PEG3;ZIM2	TSS200;TSS200;TSS200;TSS200;TSS200;TSS200;TSS200;TSS200	TRUE
cg17769238	0.0460248	0.874948	0.916622	0.36041	0.861235	-5.35961	0.651716	0.643651	0.0407125	0.0459065	-0.00806463	0.606151	0.600062	0.0198933	0.0182156	-0.0060886	chr11	2019568	+	MRPL23	51061	chr11:2019565-2019863	Island	H19	TSS1500	TRUE
cg19151808	0.181065	1.00807	0.916153	0.360656	0.86132	-5.36	0.67517	0.651846	0.145761	0.156702	-0.0233239	0.670754	0.637125	0.150077	0.129921	-0.0336283	chr4	89619051	+	NAP1L5	335		OpenSea	NAP1L5;HERC3	TSS200;Body	TRUE
cg19296354	-0.0668201	0.721828	-0.914935	0.361293	0.861569	-5.361	0.609512	0.624004	0.0522215	0.0709055	0.0144917	0.55712	0.550644	0.0240787	0.0349455	-0.00647531	chr20	57415697	+	GNAS	-12072	chr20:57415135-57417153	Island	GNASAS;GNAS	Body;1stExon	TRUE
cg06191076	-0.0427102	0.501326	-0.911849	0.362912	0.862264	-5.36353	0.581568	0.586884	0.0401972	0.0455138	0.00531603	0.553194	0.549891	0.0223097	0.0194981	-0.00330298	chr1	68516463	-	DIRAS3	851	chr1:68516236-68516473	Island	DIRAS3	TSS200	TRUE
cg17895149	0.0989707	0.537672	0.90444	0.366817	0.86386	-5.36958	0.602194	0.585909	0.0916016	0.104553	-0.0162849	0.595348	0.590702	0.028541	0.0277118	-0.00464634	chr6	144329829	+	PLAGL1	-39715	chr6:144328916-144329847	Island	HYMAI;PLAGL1;PLAGL1;PLAGL1;PLAGL1;PLAGL1;PLAGL1;PLAGL1;PLAGL1	Body;TSS1500;TSS1500;5'UTR;TSS1500;TSS1500;TSS1500;5'UTR;TSS1500	TRUE
cg09437522	0.0451519	0.804685	0.902622	0.367779	0.864338	-5.37106	0.641927	0.631998	0.0386355	0.0459117	-0.00992915	0.537319	0.533985	0.0249035	0.020661	-0.0033338	chr20	57431202	-	GNAS	3434	chr20:57429024-57431239	Island	GNAS;GNAS;GNAS	3'UTR;3'UTR;Body	TRUE
cg11978884	0.174936	-1.96759	0.896833	0.370853	0.865502	-5.37574	0.236395	0.223618	0.131556	0.118276	-0.0127767	0.273401	0.267059	0.134778	0.132081	-0.00634182	chr5	135415819	+	TGFBI	51236	chr5:135416204-135416475	N_Shore			TRUE
cg14119337	0.0543339	0.610567	0.895902	0.371348	0.865696	-5.37649	0.609914	0.600194	0.0413166	0.0598899	-0.00971989	0.566091	0.557469	0.0259539	0.0185453	-0.00862133	chr14	101291891	-	RTL1	59293	chr14:101292043-101292709	N_Shore	MEG3;MEG3;MEG3	TSS1500;TSS1500;TSS1500	TRUE
cg01877937	0.116172	1.053	0.895251	0.371696	0.865883	-5.37701	0.671015	0.665472	0.0959517	0.114303	-0.00554282	0.521367	0.512339	0.0307951	0.0326716	-0.0090281	chr20	42142847	-	L3MBTL1	6528	chr20:42143210-42143591	N_Shore	L3MBTL;L3MBTL	TSS1500;TSS1500	TRUE
cg08734637	0.0374775	0.260704	0.895133	0.371758	0.865891	-5.37711	0.552727	0.541723	0.040305	0.0394742	-0.0110041	0.567006	0.565643	0.0174691	0.015023	-0.00136278	chr7	130131189	+	MEST	-745	chr7:130130739-130133111	Island	MESTIT1;MEST;MEST;MEST;MEST	TSS200;TSS1500;5'UTR;5'UTR;1stExon	TRUE
cg16131766	-0.0739696	2.49005	-0.890265	0.37436	0.867115	-5.38101	0.839839	0.845598	0.0478389	0.0445935	0.00575878	0.843093	0.841493	0.0421402	0.0394678	-0.00159956	chr15	23810280	-	MKRN3	-174		OpenSea	MKRN3	TSS200	TRUE
cg07878171	-0.0527245	1.13984	-0.885216	0.37707	0.868226	-5.38504	0.684943	0.685954	0.0462173	0.0519541	0.00101107	0.579695	0.568963	0.0397605	0.0294529	-0.0107315	chr8	141109731	+	C8orf17	166316	chr8:141107837-141110984	Island	TRAPPC9;TRAPPC9	Body;Body	TRUE
cg16148270	-0.0506245	0.653593	-0.882244	0.378671	0.868916	-5.3874	0.599667	0.613949	0.0494005	0.0552784	0.0142815	0.592159	0.594947	0.0238462	0.0257159	0.00278797	chr1	68516465	+	DIRAS3	849	chr1:68516236-68516473	Island	DIRAS3	TSS200	TRUE
cg20783699	-0.0723986	2.49659	-0.881877	0.378869	0.869037	-5.38769	0.843221	0.845016	0.032907	0.046915	0.00179477	0.7791	0.775772	0.031291	0.0347203	-0.00332766	chr20	36148767	+	NNAT	-850	chr20:36148603-36150136	Island	BLCAP;BLCAP;BLCAP;BLCAP;NNAT;NNAT;BLCAP	5'UTR;5'UTR;5'UTR;5'UTR;TSS1500;TSS1500;5'UTR	TRUE
cg18668753	-0.0612048	1.31707	-0.87755	0.381208	0.869904	-5.39111	0.702307	0.713451	0.056927	0.0571079	0.0111441	0.608119	0.602455	0.0275914	0.0242133	-0.00566407	chr19	57352657	+	ZIM2	-561	chr19:57351283-57351995	S_Shore	PEG3;PEG3;ZIM2;ZIM2;PEG3;ZIM2;MIMT1;PEG3	TSS1500;TSS1500;TSS1500;TSS1500;TSS1500;TSS1500;Body;TSS1500	TRUE
cg18253764	0.0643812	-0.0247683	0.876843	0.381591	0.870074	-5.39167	0.509824	0.491078	0.0476525	0.0747109	-0.0187455	0.500249	0.502277	0.0213282	0.0212507	0.00202806	chr15	23893040	-	MAGEL2	-1866		OpenSea	MAGEL2	TSS200	TRUE
cg15388309	-0.0500276	1.101	-0.876677	0.381681	0.870107	-5.3918	0.685053	0.678243	0.0478094	0.0520796	-0.00680952	0.619294	0.613347	0.022335	0.0259493	-0.00594681	chr20	42142559	-	L3MBTL1	6240	chr20:42143210-42143591	N_Shore	L3MBTL;L3MBTL	TSS1500;TSS1500	TRUE
cg22940816	-0.0337007	0.409164	-0.871561	0.38446	0.871125	-5.39582	0.570382	0.570047	0.0319979	0.0364958	-0.000334553	0.545845	0.545684	0.0124677	0.0112106	-0.000161146	chr14	101291829	+	RTL1	59355	chr14:101292043-101292709	N_Shore	MEG3;MEG3;MEG3	TSS1500;TSS1500;TSS1500	TRUE
cg20792895	0.0727971	2.82632	0.864061	0.388557	0.872755	-5.40167	0.873038	0.870896	0.0431984	0.0387348	-0.00214208	0.897066	0.900486	0.0383414	0.0393658	0.00341915	chr15	23810334	+	MKRN3	-120		OpenSea	MKRN3	TSS200	TRUE
cg21938532	-0.0471938	0.734691	-0.863173	0.389044	0.873021	-5.40236	0.629955	0.620733	0.0452444	0.0530271	-0.00922151	0.602295	0.59753	0.0246679	0.0205219	-0.00476532	chr20	57426931	-	GNAS	-838	chr20:57426729-57427047	Island	GNAS;GNAS;GNAS;GNASAS	TSS1500;TSS1500;3'UTR;TSS1500	TRUE
cg13917504	0.0359426	0.407809	0.863021	0.389127	0.873021	-5.40248	0.575217	0.567723	0.0331009	0.03993	-0.00749374	0.561919	0.563322	0.0173431	0.0139952	0.0014038	chr7	130131258	+	MEST	-676	chr7:130130739-130133111	Island	MEST;MEST;MEST;MESTIT1;MEST	TSS1500;5'UTR;5'UTR;TSS1500;1stExon	TRUE
cg07501539	0.0742027	2.05563	0.859056	0.391306	0.873856	-5.40555	0.808355	0.797229	0.0403815	0.0661704	-0.011126	0.814447	0.816909	0.0358725	0.0349771	0.00246281	chr15	23809945	+	MKRN3	-509		OpenSea	MKRN3	TSS1500	NA
cg18607468	-0.0434257	0.220835	-0.854817	0.393644	0.874724	-5.40882	0.540301	0.536983	0.0399733	0.0527042	-0.00331814	0.568566	0.559949	0.0307296	0.0256701	-0.00861725	chr4	89619030	+	NAP1L5	356		OpenSea	NAP1L5;HERC3	TSS200;Body	TRUE
cg14728235	-0.0342685	0.496063	-0.851295	0.395592	0.87535	-5.41152	0.587633	0.583406	0.0342648	0.0399046	-0.0042264	0.609091	0.600801	0.0184008	0.0177487	-0.00829001	chr20	57415177	-	GNAS	-12592	chr20:57415135-57417153	Island	GNASAS;GNAS	Body;1stExon	TRUE
cg03643149	-0.0650876	0.847827	-0.850674	0.395936	0.875434	-5.41199	0.636124	0.641973	0.0554126	0.0752803	0.00584869	0.565456	0.558141	0.0303866	0.0224199	-0.00731542	chr19	54041519	-	ZNF331	17242	chr19:54040812-54041857	Island	ZNF331;ZNF331;ZNF331;ZNF331;ZNF331;ZNF331	TSS1500;1stExon;TSS200;TSS200;5'UTR;5'UTR	NA
cg22719723	-0.0507083	0.575691	-0.848032	0.397402	0.875972	-5.41401	0.593431	0.598589	0.045194	0.0582199	0.00515835	0.551344	0.547329	0.0297672	0.0367083	-0.00401487	chr2	207114924	+	ZDBF2	-24463		OpenSea	GPR1-AS	Body	NA
cg02162069	0.0436481	0.170457	0.846378	0.398322	0.876353	-5.41527	0.535001	0.527016	0.0423158	0.0509071	-0.0079854	0.545494	0.544348	0.021988	0.0204306	-0.00114601	chr19	57352134	+	ZIM2	-38	chr19:57352050-57352284	Island	ZIM2;ZIM2;PEG3;MIMT1;PEG3;PEG3;PEG3;ZIM2	TSS200;TSS200;TSS200;TSS200;TSS200;TSS200;TSS200;TSS200	TRUE
cg22551578	-0.0825543	1.5084	-0.84481	0.399195	0.8766	-5.41646	0.731245	0.733923	0.0677074	0.077423	0.00267806	0.696066	0.687891	0.0445144	0.0455191	-0.00817526	chr20	36148620	+	NNAT	-997	chr20:36148603-36150136	Island	BLCAP;BLCAP;BLCAP;BLCAP;NNAT;NNAT;BLCAP	5'UTR;5'UTR;5'UTR;5'UTR;TSS1500;TSS1500;5'UTR	TRUE
cg24885794	-0.0541749	0.506096	-0.843613	0.399862	0.876833	-5.41737	0.585457	0.585753	0.0460279	0.0647096	0.000296283	0.506386	0.500746	0.027207	0.0167006	-0.00564002	chr7	94286086	-	PEG10	450	chr7:94284858-94286527	Island	SGCE;PEG10;SGCE;PEG10;SGCE	TSS1500;5'UTR;TSS1500;5'UTR;TSS1500	TRUE
cg06121207	-0.0786569	0.0138547	-0.84122	0.401198	0.877299	-5.41919	0.497656	0.503894	0.0734935	0.0946293	0.00623869	0.445371	0.447638	0.048386	0.0308273	0.00226759	chr16	3494155	-	NAA60	545	chr16:3493098-3493569	S_Shore	NAT15;ZNF597	5'UTR;TSS1500	TRUE
cg03499639	0.104428	1.28598	0.840933	0.401359	0.877354	-5.4194	0.699874	0.699302	0.0757412	0.107535	-0.000572169	0.529569	0.523965	0.0342156	0.0296645	-0.00560373	chr19	54041856	-	ZNF331	17579	chr19:54040812-54041857	Island	ZNF331;ZNF331	5'UTR;5'UTR	TRUE
cg20071427	-0.0802156	1.67643	-0.836994	0.403564	0.878233	-5.42237	0.750779	0.757524	0.0714596	0.0703032	0.00674511	0.627761	0.61992	0.0309787	0.0230863	-0.00784023	chr19	54058085	-	ZNF331	33808	chr19:54057414-54058254	Island	ZNF331;ZNF331;ZNF331	5'UTR;5'UTR;TSS1500	TRUE
cg11244758	-0.0368168	0.362399	-0.835976	0.404135	0.878531	-5.42314	0.558355	0.563455	0.043742	0.0393624	0.00509994	0.562347	0.560577	0.0179364	0.0173607	-0.00177001	chr20	57463900	+	GNAS	36132	chr20:57463652-57467739	Island	GNAS;GNAS;GNAS;GNAS	3'UTR;3'UTR;TSS1500;Body	TRUE
cg13289019	0.0391575	-0.0497773	0.830236	0.407364	0.879833	-5.42744	0.499857	0.488341	0.0388452	0.046584	-0.0115166	0.473759	0.472813	0.0276555	0.0204251	-0.000945618	chr6	3849350	-	FAM50B	-270	chr6:3849271-3851048	Island	FAM50B	TSS1500	TRUE
cg19335327	0.0466836	0.671343	0.829514	0.407772	0.879921	-5.42798	0.620277	0.610324	0.0541744	0.048865	-0.00995275	0.58256	0.582916	0.0210256	0.0186184	0.000355325	chr19	57351642	+	PEG3	422	chr19:57351283-57351995	Island	MIMT1;PEG3;PEG3;ZIM2;PEG3;PEG3;ZIM2;ZIM2	TSS1500;5'UTR;5'UTR;5'UTR;5'UTR;5'UTR;5'UTR;5'UTR	TRUE
cg02478023	0.0873865	1.40973	0.825653	0.409954	0.880785	-5.43085	0.72909	0.716449	0.0805175	0.0858205	-0.0126408	0.672229	0.67352	0.0290795	0.0253234	0.00129115	chr19	57351322	+	PEG3	742	chr19:57351283-57351995	Island	MIMT1;PEG3;PEG3;ZIM2;PEG3;PEG3;ZIM2;ZIM2	TSS1500;5'UTR;5'UTR;5'UTR;5'UTR;5'UTR;5'UTR;5'UTR	TRUE
cg10302550	-0.0454837	-0.0637834	-0.823214	0.411337	0.881246	-5.43266	0.487012	0.489993	0.0518856	0.053947	0.00298123	0.503705	0.498238	0.0402079	0.0389716	-0.00546714	chr20	57427821	+	GNAS	53	chr20:57427691-57427995	Island	GNAS;GNAS;GNAS	TSS1500;TSS1500;3'UTR	TRUE
cg07947033	0.0600861	0.608363	0.812439	0.417476	0.883424	-5.44059	0.607011	0.600335	0.0605857	0.0716565	-0.00667596	0.581055	0.574121	0.061731	0.0573823	-0.00693432	chr20	57426545	-	GNAS	-1224	chr20:57426729-57427047	N_Shore	GNAS;GNAS;GNAS;GNASAS	TSS1500;TSS1500;3'UTR;TSS1500	TRUE
cg17840843	-0.0488626	0.352097	-0.810914	0.418349	0.883709	-5.4417	0.556932	0.5611	0.0492083	0.061278	0.00416848	0.487491	0.485874	0.0201575	0.0177928	-0.00161632	chr20	30135158	-	HM13	32928	chr20:30135076-30135292	Island	HM13;HM13;HM13;PSIMCT-1	Body;Body;Body;TSS200	TRUE
cg17986444	-0.049785	1.53947	-0.806853	0.42068	0.884493	-5.44466	0.737394	0.742941	0.0440297	0.0460494	0.00554716	0.655479	0.648571	0.0220837	0.0186681	-0.00690847	chr20	57414745	+	GNAS	-13024	chr20:57414595-57414896	Island	GNAS;GNAS-AS1	TSS200;Body	NA
cg25073793	0.05685	1.15874	0.799852	0.424716	0.885848	-5.44972	0.697767	0.683851	0.057646	0.0606453	-0.0139158	0.627266	0.626123	0.0350768	0.027606	-0.00114297	chr6	3849702	+	FAM50B	83	chr6:3849271-3851048	Island	FAM50B;FAM50B	1stExon;5'UTR	TRUE
cg02472486	-0.0427785	1.06012	-0.797772	0.425919	0.886133	-5.45121	0.671807	0.675298	0.0432473	0.046445	0.00349071	0.600807	0.593352	0.0252348	0.0236892	-0.00745445	chr20	42143502	-	L3MBTL1	7183	chr20:42143210-42143591	Island	L3MBTL;L3MBTL	Body;Body	TRUE
cg11589966	-0.0418317	-0.254035	-0.797549	0.426049	0.886149	-5.45137	0.457197	0.457209	0.033717	0.0456317	1.2817e-05	0.494883	0.492136	0.0164029	0.0333851	-0.00274757	chr7	94285685	-	PEG10	49	chr7:94284858-94286527	Island	PEG10;PEG10;PEG10;SGCE;SGCE;SGCE;PEG10	5'UTR;1stExon;1stExon;TSS200;TSS200;TSS200;5'UTR	TRUE
cg15651941	0.0807765	-0.0821386	0.797167	0.42627	0.886263	-5.45164	0.498745	0.481862	0.0949319	0.101595	-0.0168823	0.503992	0.506528	0.0368425	0.0334793	0.00253561	chr11	2722084	+	CDKN1C	185027	chr11:2720410-2722087	Island	KCNQ1OT1;KCNQ1;KCNQ1	TSS1500;Body;Body	TRUE
cg23835083	0.0526744	0.905187	0.794851	0.427613	0.886684	-5.4533	0.660094	0.645918	0.0672682	0.0525211	-0.0141762	0.575967	0.573792	0.0320373	0.0304042	-0.00217522	chr6	3849536	+	FAM50B	-84	chr6:3849271-3851048	Island	FAM50B	TSS200	TRUE
cg10473158	-0.0695442	1.061	-0.790603	0.430083	0.887429	-5.45633	0.671752	0.671219	0.0659438	0.0751565	-0.000532787	0.640769	0.636761	0.0532776	0.0578593	-0.00400757	chr7	130130122	-	MEST	-1812	chr7:130130739-130133111	N_Shore	MESTIT1;MEST;MEST	Body;5'UTR;TSS1500	TRUE
cg19147262	-0.0540684	0.841639	-0.786957	0.43221	0.888296	-5.45892	0.636648	0.640917	0.0419681	0.0669631	0.00426855	0.616973	0.613658	0.0206653	0.0240077	-0.00331561	chr15	23893086	+	MAGEL2	-1912		OpenSea	MAGEL2	TSS200	NA
cg26033681	0.0457813	0.247725	0.78593	0.43281	0.888501	-5.45965	0.54967	0.539517	0.0429537	0.0589522	-0.0101523	0.456693	0.448705	0.0327038	0.0312634	-0.00798737	chr15	25069376	+	SNRPN	583		OpenSea	SNRPN;SNRPN;SNRPN	5'UTR;5'UTR;5'UTR	TRUE
cg00743158	-0.068909	2.10708	-0.784853	0.433439	0.888764	-5.46041	0.808343	0.805186	0.0556653	0.0561818	-0.0031566	0.680791	0.673286	0.0372941	0.0313341	-0.0075053	chr14	101293635	-	RTL1	57549	chr14:101293427-101294433	Island	MEG3;MEG3;MEG3;MEG3;MEG3;MEG3;MEG3;MEG3;MEG3;MEG3;MEG3;MEG3;MEG3;MEG3;MEG3;MEG3	Body;Body;Body;Body;Body;Body;Body;Body;Body;Body;Body;Body;Body;Body;Body;Body	NA
cg06855497	0.0352469	0.421762	0.784767	0.43349	0.888764	-5.46047	0.578093	0.569773	0.0436339	0.0405975	-0.00832071	0.548802	0.546345	0.0213382	0.019119	-0.0024567	chr19	54040813	-	ZNF331	16536	chr19:54040812-54041857	Island	ZNF331;ZNF331	TSS1500;5'UTR	TRUE
cg13892088	-0.080761	0.790711	-0.783957	0.433964	0.888934	-5.46104	0.623772	0.63118	0.0915432	0.0949466	0.00740731	0.575915	0.567886	0.0540492	0.0593239	-0.0080289	chr7	154863323	+	HTR5A	1290	chr7:154862680-154863245	S_Shore	HTR5A;HTR5A-AS1	1stExon;TSS200	NA
cg13708635	0.0423735	0.372857	0.780465	0.436011	0.889541	-5.4635	0.565329	0.563159	0.0452629	0.0535949	-0.00217072	0.595721	0.59254	0.0263856	0.0302151	-0.0031805	chr20	36149656	+	NNAT	40	chr20:36148603-36150136	Island	NNAT;NNAT;BLCAP;NNAT;BLCAP;NNAT;BLCAP;BLCAP;BLCAP	5'UTR;1stExon;5'UTR;1stExon;5'UTR;5'UTR;5'UTR;5'UTR;5'UTR	TRUE
cg14263118	-0.0505468	0.833096	-0.777533	0.437735	0.890175	-5.46555	0.633069	0.640344	0.0502007	0.0550971	0.00727438	0.576713	0.575342	0.0225424	0.0200907	-0.00137064	chr20	57463787	+	GNAS	36019	chr20:57463652-57467739	Island	GNAS;GNAS;GNAS;GNAS	3'UTR;3'UTR;TSS1500;Body	TRUE
cg02657360	0.0781524	0.292874	0.776556	0.438309	0.890382	-5.46623	0.575375	0.53825	0.0827834	0.0983771	-0.0371253	0.487579	0.478138	0.0338034	0.031112	-0.00944172	chr11	2020560	+	MRPL23	52053	chr11:2019565-2019863	S_Shore	H19	TSS1500	TRUE
cg03588221	0.0396777	1.25529	0.774133	0.439738	0.890843	-5.46793	0.709056	0.700775	0.0363278	0.0438624	-0.00828138	0.629491	0.625835	0.0157014	0.0121527	-0.00365629	chr7	130132422	+	MEST	489	chr7:130130739-130133111	Island	MEST;MEST;MESTIT1;MEST	5'UTR;5'UTR;TSS1500;Body	TRUE
cg04088212	-0.062785	0.874675	-0.770243	0.442037	0.89162	-5.47063	0.650567	0.640457	0.0440103	0.055982	-0.0101095	0.618496	0.612939	0.0275547	0.0219251	-0.00555713	chr11	2019859	+	MRPL23	51352	chr11:2019565-2019863	Island	H19	TSS1500	TRUE
cg16648571	0.0502368	0.930518	0.768342	0.443162	0.89204	-5.47194	0.660936	0.650818	0.062935	0.0554549	-0.0101179	0.627174	0.621556	0.0318563	0.0362084	-0.00561815	chr20	36149231	-	NNAT	-386	chr20:36148603-36150136	Island	BLCAP;BLCAP;BLCAP;BLCAP;NNAT;NNAT;BLCAP	5'UTR;5'UTR;5'UTR;5'UTR;TSS1500;TSS1500;5'UTR	TRUE
cg27136643	-0.0654322	0.923261	-0.767975	0.44338	0.892125	-5.4722	0.647929	0.652979	0.0720222	0.0785659	0.00504963	0.569232	0.579257	0.0623684	0.0393053	0.0100257	chr16	3493534	+	ZNF597	8	chr16:3493098-3493569	Island	NAT15;ZNF597	TSS200;TSS200	TRUE
cg13660372	0.0468437	0.464855	0.766336	0.444352	0.892391	-5.47333	0.587102	0.575591	0.0615064	0.0556574	-0.0115114	0.568978	0.564995	0.0214872	0.0196527	-0.0039834	chr7	94285873	-	PEG10	237	chr7:94284858-94286527	Island	SGCE;PEG10;PEG10;PEG10;SGCE;PEG10;SGCE	TSS1500;5'UTR;1stExon;1stExon;TSS1500;5'UTR;TSS1500	TRUE
cg18935491	-0.0389093	0.91993	-0.76607	0.44451	0.892391	-5.47351	0.654629	0.65218	0.0422311	0.0484823	-0.00244898	0.634101	0.6261	0.019867	0.0176969	-0.00800019	chr20	57425979	+	GNAS	-1790	chr20:57426729-57427047	N_Shore	GNASAS;GNAS	TSS200;3'UTR	TRUE
cg15373285	-0.0348553	0.367936	-0.765356	0.444934	0.89253	-5.474	0.562912	0.562802	0.0360054	0.0439056	-0.00010941	0.552247	0.552708	0.0137504	0.0150057	0.000461668	chr14	101293090	+	RTL1	58094	chr14:101292863-101293101	Island	MEG3;MEG3;MEG3	Body;Body;Body	TRUE
cg20769842	-0.0561979	1.39073	-0.762784	0.446463	0.89303	-5.47577	0.717805	0.721451	0.0559789	0.061137	0.00364628	0.704023	0.692588	0.0587786	0.0498997	-0.011435	chr15	23810238	+	MKRN3	-216		OpenSea	MKRN3	TSS1500	TRUE
cg15815607	-0.0542638	1.27748	-0.762213	0.446803	0.893093	-5.47616	0.703869	0.704813	0.045062	0.0637541	0.000944151	0.606725	0.59783	0.026387	0.0204649	-0.00889455	chr20	30135144	-	HM13	32914	chr20:30135076-30135292	Island	HM13;HM13;HM13;PSIMCT-1	Body;Body;Body;TSS200	TRUE
cg04810287	0.0602757	1.34564	0.760293	0.447947	0.893397	-5.47748	0.721608	0.710108	0.0604167	0.0621446	-0.0114992	0.677915	0.67278	0.0502686	0.0502466	-0.00513576	chr20	36149271	-	NNAT	-346	chr20:36148603-36150136	Island	BLCAP;BLCAP;BLCAP;BLCAP;NNAT;NNAT;BLCAP	5'UTR;5'UTR;5'UTR;5'UTR;TSS1500;TSS1500;5'UTR	TRUE
cg14564778	-0.0678232	-0.263825	-0.760151	0.448031	0.893401	-5.47758	0.453066	0.457579	0.0797518	0.0851993	0.00451277	0.466896	0.462515	0.046028	0.0426498	-0.00438116	chr20	57427556	-	GNAS	-213	chr20:57427691-57427995	N_Shore	GNAS;GNAS;GNAS	TSS1500;TSS1500;3'UTR	TRUE
cg00943909	-0.0377122	-0.0999379	-0.756892	0.449977	0.894045	-5.4798	0.479699	0.484155	0.0440365	0.0505238	0.00445615	0.49905	0.49437	0.0367288	0.0365719	-0.00468018	chr20	57427942	+	GNAS	174	chr20:57427691-57427995	Island	GNAS;GNAS;GNAS	TSS200;TSS200;3'UTR	TRUE
cg26918062	-0.0421439	0.0240427	-0.756172	0.450408	0.894244	-5.48029	0.503648	0.504325	0.0456973	0.0554123	0.000677372	0.467743	0.468881	0.0473716	0.0294722	0.00113716	chr16	3493815	+	NAA60	205	chr16:3493098-3493569	S_Shore	NAT15;NAT15;ZNF597	1stExon;5'UTR;TSS1500	TRUE
cg22860367	-0.0514781	0.258886	-0.755443	0.450845	0.894413	-5.48079	0.543117	0.544396	0.058057	0.0671915	0.00127907	0.5059	0.506984	0.0226086	0.0222712	0.00108338	chr20	57426538	+	GNAS	-1231	chr20:57426729-57427047	N_Shore	GNAS;GNAS;GNAS;GNASAS	TSS1500;TSS1500;3'UTR;TSS1500	TRUE
cg15222215	-0.0500519	0.97645	-0.749851	0.454198	0.895338	-5.48458	0.655334	0.662545	0.0487516	0.0560759	0.00721151	0.594955	0.589969	0.0216446	0.0193988	-0.00498694	chr20	57463783	+	GNAS	36015	chr20:57463652-57467739	Island	GNAS;GNAS;GNAS;GNAS	3'UTR;3'UTR;TSS1500;Body	TRUE
cg08745965	0.2092	-0.962049	0.746816	0.456024	0.895939	-5.48662	0.392212	0.382074	0.190699	0.193798	-0.0101387	0.373232	0.360398	0.168226	0.167506	-0.0128337	chr5	135416529	+	TGFBI	51946	chr5:135415069-135415307	S_Shore	MIR886	TSS1500	TRUE
cg22927979	0.0463229	1.33618	0.745334	0.456917	0.896211	-5.48761	0.718546	0.711381	0.0555784	0.055117	-0.00716408	0.751828	0.749185	0.0313473	0.0322545	-0.00264347	chr19	57353128	-	ZIM2	-1032	chr19:57351283-57351995	S_Shore	PEG3;PEG3;ZIM2;ZIM2;PEG3;ZIM2;MIMT1;PEG3	TSS1500;TSS1500;TSS1500;TSS1500;TSS1500;TSS1500;Body;TSS1500	TRUE
cg24617313	0.0926812	0.4742	0.744454	0.457449	0.896408	-5.4882	0.578853	0.576285	0.107685	0.116691	-0.00256824	0.578262	0.57781	0.118951	0.116273	-0.000451689	chr20	57427146	-	GNAS	-623	chr20:57427691-57427995	N_Shore	GNAS;GNAS;GNAS;GNASAS	TSS1500;TSS1500;3'UTR;TSS1500	TRUE
cg26740195	0.0348754	0.00404658	0.744412	0.457474	0.896408	-5.48823	0.505875	0.498618	0.0478802	0.0417774	-0.00725658	0.533945	0.529158	0.0181577	0.0187661	-0.00478647	chr13	48895241	-	RB1	17331	chr13:48892635-48893857	S_Shore	RB1	Body	TRUE
cg05392265	-0.0421628	0.532754	-0.743585	0.457973	0.89656	-5.48879	0.582772	0.593217	0.0557861	0.0524715	0.0104449	0.54543	0.544297	0.0245673	0.0232587	-0.001133	chr1	68516453	-	DIRAS3	861	chr1:68516236-68516473	Island	DIRAS3;DIRAS3	1stExon;5'UTR	TRUE
cg15991553	-0.0263188	0.30815	-0.741847	0.459023	0.896913	-5.48995	0.555052	0.552147	0.02904	0.0348961	-0.00290465	0.528414	0.519582	0.0246963	0.0253445	-0.0088311	chr14	101290867	+	RTL1	60317	chr14:101290523-101290868	Island			TRUE
cg22083753	0.0502001	0.376452	0.740313	0.459952	0.897274	-5.49097	0.580531	0.559273	0.0319206	0.065351	-0.0212586	0.536496	0.520194	0.023344	0.0523309	-0.0163025	chr22	42078365	-	NHP2L1	6520	chr22:42078060-42078549	Island	NHP2L1;NHP2L1;NHP2L1	Body;1stExon;5'UTR	TRUE
cg06442344	0.0172713	-0.147167	0.73955	0.460413	0.897405	-5.49148	0.478779	0.472922	0.0202119	0.0197622	-0.00585668	0.475187	0.474085	0.0167667	0.0157865	-0.001102	chr14	101277304	+	RTL1	73880		OpenSea			NA
cg01895612	0.0440399	0.402147	0.737085	0.461907	0.897957	-5.49312	0.580298	0.563824	0.0564664	0.0575385	-0.0164739	0.570998	0.564593	0.0294009	0.0271861	-0.00640432	chr11	2020286	-	MRPL23	51779	chr11:2019565-2019863	S_Shore	H19	TSS1500	TRUE
cg00155882	0.0415402	0.405576	0.730638	0.465829	0.899367	-5.49738	0.572293	0.5678	0.0547486	0.0516823	-0.00449354	0.501145	0.498669	0.018745	0.0163179	-0.00247538	chr8	141110747	-	C8orf17	167332	chr8:141107837-141110984	Island	TRAPPC9;TRAPPC9	Body;Body	TRUE
cg18706888	-0.0586504	0.679867	-0.723706	0.470065	0.900871	-5.50191	0.600104	0.617457	0.0636614	0.0777073	0.0173536	0.520347	0.508625	0.0369802	0.0364791	-0.0117215	chr19	57352686	+	ZIM2	-590	chr19:57351283-57351995	S_Shore	PEG3;PEG3;ZIM2;ZIM2;PEG3;ZIM2;MIMT1;PEG3	TSS1500;TSS1500;TSS1500;TSS1500;TSS1500;TSS1500;Body;TSS1500	TRUE
cg08350488	0.0723522	0.112467	0.721445	0.471452	0.90133	-5.50338	0.523811	0.513075	0.0920829	0.0850502	-0.0107359	0.5567	0.551755	0.0703896	0.0783958	-0.00494524	chr6	160427501	+	IGF2R	37371	chr6:160426264-160427502	Island	IGF2R	Body	TRUE
cg22858667	-0.0388261	1.16867	-0.7212	0.471603	0.901389	-5.50354	0.686541	0.691708	0.0438627	0.0462614	0.00516653	0.623941	0.620955	0.0248167	0.0231909	-0.00298595	chr21	40757750	+	WRB	5581	chr21:40757602-40757900	Island	WRB	Body	TRUE
cg26725891	-0.0574068	0.464855	-0.720395	0.472097	0.901584	-5.50406	0.574668	0.580063	0.073864	0.0772495	0.0053955	0.579437	0.577735	0.0330031	0.0312308	-0.00170167	chr15	23932412	-	NDN	38	chr15:23931559-23932547	Island	NDN;NDN	1stExon;5'UTR	TRUE
cg09512080	-0.0312385	0.765486	-0.717824	0.473677	0.90209	-5.50573	0.627476	0.629305	0.0288723	0.0423081	0.00182883	0.560057	0.553339	0.022713	0.0194339	-0.00671844	chr7	94286219	-	PEG10	583	chr7:94284858-94286527	Island	SGCE;PEG10;SGCE;PEG10;SGCE	TSS1500;5'UTR;TSS1500;5'UTR;TSS1500	TRUE
cg14176797	-0.03274	0.200932	-0.717678	0.473767	0.902119	-5.50582	0.534265	0.534706	0.0383289	0.0447286	0.000441325	0.519346	0.514192	0.0188402	0.0185723	-0.00515472	chr20	57426801	+	GNAS	-968	chr20:57426729-57427047	Island	GNAS;GNAS;GNAS;GNASAS	TSS1500;TSS1500;3'UTR;TSS1500	TRUE
cg01466133	-0.0631925	1.55606	-0.712276	0.477098	0.903042	-5.5093	0.739839	0.741416	0.0688497	0.0708885	0.00157725	0.744072	0.740126	0.0492849	0.0530891	-0.00394688	chr20	36149022	+	NNAT	-595	chr20:36148603-36150136	Island	BLCAP;BLCAP;BLCAP;BLCAP;NNAT;NNAT;BLCAP	5'UTR;5'UTR;5'UTR;5'UTR;TSS1500;TSS1500;5'UTR	TRUE
cg17841572	0.0669165	0.405483	0.712187	0.477153	0.903042	-5.50936	0.572086	0.56681	0.0830206	0.0881742	-0.00527552	0.52024	0.514935	0.0180352	0.0175764	-0.00530513	chr20	57426368	-	GNAS	-1401	chr20:57426729-57427047	N_Shore	GNAS;GNASAS	3'UTR;TSS1500	TRUE
cg10271763	-0.0268187	0.501783	-0.711554	0.477544	0.90313	-5.50976	0.586177	0.585403	0.0362861	0.0366758	-0.000774136	0.609374	0.605497	0.019908	0.0251461	-0.00387722	chr15	25068763	+	SNRPN	-31		OpenSea	SNRPN;SNRPN;SNRPN	TSS200;TSS200;TSS200	TRUE
cg12077660	0.025034	0.380307	0.707256	0.480205	0.904042	-5.51251	0.572138	0.562474	0.0298178	0.0337627	-0.00966362	0.548006	0.549466	0.0158271	0.0153889	0.00146069	chr11	2721243	+	CDKN1C	185868	chr11:2720410-2722087	Island	KCNQ1OT1;KCNQ1;KCNQ1	TSS200;Body;Body	TRUE
cg09604333	0.0445244	-0.783475	0.70499	0.481611	0.904562	-5.51395	0.375975	0.367786	0.0581813	0.0611991	-0.00818817	0.480133	0.479023	0.0156495	0.0164501	-0.00110921	chr20	57465125	+	GNAS	37357	chr20:57463652-57467739	Island	GNAS;GNAS;GNAS;GNAS;GNAS;GNAS;GNAS	3'UTR;TSS1500;Body;TSS1500;3'UTR;TSS1500;Body	TRUE
cg06658831	-0.0618754	0.397952	-0.704693	0.481796	0.904625	-5.51414	0.562458	0.569121	0.077728	0.0853791	0.00666254	0.532584	0.52428	0.0298499	0.0262804	-0.00830372	chr11	2022748	+	MRPL23	54241	chr11:2019565-2019863	S_Shelf	H19	TSS200	NA
cg01977486	0.031948	0.969261	0.70344	0.482574	0.904955	-5.51493	0.666541	0.658666	0.0376902	0.0381403	-0.00787488	0.658174	0.656136	0.0187829	0.0186809	-0.00203761	chr11	2019736	+	MRPL23	51229	chr11:2019565-2019863	Island	H19	TSS1500	TRUE
cg14306330	-0.0530743	-0.149	-0.702483	0.483169	0.905137	-5.51554	0.475754	0.474185	0.0715835	0.0753688	-0.00156914	0.450456	0.447818	0.0512111	0.0499406	-0.0026386	chr20	42143045	-	L3MBTL1	6726	chr20:42143210-42143591	N_Shore	L3MBTL;L3MBTL	TSS200;TSS200	TRUE
cg14654875	-0.0331138	0.385282	-0.701509	0.483775	0.905347	-5.51615	0.560461	0.567832	0.0377488	0.0468317	0.00737103	0.509129	0.509353	0.0456298	0.0221634	0.000223892	chr16	3493997	+	NAA60	387	chr16:3493098-3493569	S_Shore	NAT15;ZNF597	5'UTR;TSS1500	TRUE
cg04072648	-0.0366249	0.98822	-0.701423	0.483829	0.905347	-5.51621	0.66133	0.664187	0.0406794	0.0480725	0.00285693	0.625753	0.623669	0.0192151	0.0180048	-0.00208347	chr15	25200145	-	SNURF	11	chr15:25200035-25201054	Island	SNURF;SNURF;SNURF;SNRPN;SNURF;SNRPN;SNRPN;SNRPN;SNRPN;SNRPN	5'UTR;1stExon;5'UTR;1stExon;1stExon;5'UTR;5'UTR;5'UTR;5'UTR;5'UTR	NA
cg11669839	0.0316692	0.163464	0.701232	0.483948	0.905369	-5.51633	0.533853	0.525941	0.040214	0.0432667	-0.0079114	0.485154	0.481416	0.0191124	0.0159055	-0.00373752	chr20	57426322	+	GNAS	-1447	chr20:57426729-57427047	N_Shore	GNAS;GNASAS	3'UTR;TSS1500	TRUE
cg09730369	0.0319626	1.57163	0.700142	0.484627	0.905548	-5.51701	0.749443	0.74565	0.0319688	0.0359866	-0.00379312	0.669004	0.657888	0.0261345	0.0225548	-0.0111162	chr6	144328421	-	PLAGL1	-38307	chr6:144328916-144329847	N_Shore	HYMAI;PLAGL1;PLAGL1;PLAGL1;PLAGL1;PLAGL1;PLAGL1;PLAGL1;PLAGL1	Body;5'UTR;5'UTR;5'UTR;5'UTR;5'UTR;5'UTR;5'UTR;5'UTR	TRUE
cg03024742	-0.0495962	0.619978	-0.699114	0.485268	0.905737	-5.51766	0.599486	0.605949	0.0606365	0.0670208	0.00646311	0.590853	0.59085	0.0332558	0.0367693	-2.7454e-06	chr7	154863244	+	HTR5A	1211	chr7:154862680-154863245	Island	HTR5A	1stExon	TRUE
cg24785225	0.0287121	0.655136	0.697739	0.486126	0.905909	-5.51853	0.619212	0.607708	0.0331281	0.0393441	-0.0115042	0.643862	0.639263	0.0207058	0.0209114	-0.00459839	chr15	25068757	+	SNRPN	-37		OpenSea	SNRPN;SNRPN;SNRPN	TSS200;TSS200;TSS200	TRUE
cg09890341	-0.0359246	1.29799	-0.695454	0.487553	0.906251	-5.51996	0.706787	0.710045	0.0379888	0.0420118	0.00325811	0.582587	0.576454	0.027368	0.0207279	-0.00613278	chr7	94286650	-	PEG10	1014	chr7:94284858-94286527	S_Shore	SGCE;PEG10;SGCE;PEG10;SGCE	TSS1500;5'UTR;TSS1500;5'UTR;TSS1500	TRUE
cg06212135	-0.0709996	1.47665	-0.689032	0.491577	0.907402	-5.52396	0.729382	0.728531	0.0718512	0.0875544	-0.000850781	0.68316	0.679162	0.0302218	0.0231776	-0.00399843	chr7	130131826	-	MEST	-108	chr7:130130739-130133111	Island	MEST;MEST;MEST;MESTIT1	5'UTR;TSS200;5'UTR;TSS1500	TRUE
cg04457481	-0.0336847	0.342912	-0.688895	0.491663	0.907426	-5.52405	0.5553	0.560091	0.0386124	0.0489599	0.00479046	0.506102	0.503917	0.0275098	0.0221635	-0.00218515	chr20	57426835	+	GNAS	-934	chr20:57426729-57427047	Island	GNAS;GNAS;GNAS;GNASAS	TSS1500;TSS1500;3'UTR;TSS1500	TRUE
cg20041873	-0.0333858	0.716895	-0.68875	0.491754	0.907456	-5.52414	0.622986	0.619971	0.0406721	0.0446203	-0.00301461	0.539234	0.532304	0.0255064	0.0188584	-0.00692916	chr7	94286669	-	PEG10	1033	chr7:94284858-94286527	S_Shore	SGCE;PEG10;SGCE;PEG10;SGCE	TSS1500;5'UTR;TSS1500;5'UTR;TSS1500	TRUE
cg03803002	-0.0398731	1.50802	-0.686764	0.493002	0.907862	-5.52537	0.735816	0.738702	0.0371816	0.0494451	0.00288538	0.615025	0.615553	0.0522107	0.0383461	0.000528007	chr8	141110260	+	C8orf17	166845	chr8:141107837-141110984	Island	TRAPPC9;TRAPPC9	Body;Body	TRUE
cg06065549	-0.0431342	-0.190528	-0.685287	0.493932	0.908071	-5.52628	0.463546	0.469357	0.057392	0.0594432	0.00581067	0.447519	0.439487	0.0399778	0.0407522	-0.00803223	chr20	57427443	-	GNAS	-326	chr20:57427691-57427995	N_Shore	GNAS;GNAS;GNAS;GNASAS	TSS1500;TSS1500;3'UTR;TSS1500	TRUE
cg05862114	-0.0564489	0.0889864	-0.684082	0.494691	0.908269	-5.52702	0.514414	0.515854	0.0769507	0.0796294	0.00144057	0.463852	0.464744	0.036442	0.0416762	0.000891659	chr7	130132259	-	MEST	326	chr7:130130739-130133111	Island	MEST;MEST;MESTIT1;MEST	5'UTR;5'UTR;TSS1500;Body	TRUE
cg17763909	0.0294138	1.24541	0.676794	0.499294	0.909543	-5.53149	0.702791	0.702008	0.0323156	0.0338257	-0.000782763	0.628838	0.627497	0.0197813	0.0172697	-0.00134071	chr8	141109628	-	C8orf17	166213	chr8:141107837-141110984	Island	TRAPPC9;TRAPPC9	Body;Body	NA
cg23954636	-0.0270923	0.264993	-0.676428	0.499526	0.909648	-5.53171	0.547797	0.544685	0.0305506	0.0389765	-0.00311204	0.556123	0.548332	0.0226237	0.0209038	-0.00779132	chr4	89618982	-	NAP1L5	404		OpenSea	NAP1L5;HERC3;NAP1L5	1stExon;Body;5'UTR	TRUE
cg25579157	0.0193335	0.318958	0.672706	0.501887	0.910212	-5.53397	0.560299	0.552803	0.0228721	0.0256126	-0.00749561	0.550764	0.545937	0.0152299	0.0143141	-0.00482724	chr11	2020549	-	MRPL23	52042	chr11:2019565-2019863	S_Shore	H19	TSS1500	TRUE
cg06804177	-0.043388	1.44153	-0.671048	0.50294	0.910506	-5.53497	0.724783	0.729478	0.0411762	0.0526136	0.00469478	0.692375	0.686787	0.0244174	0.0236596	-0.00558816	chr14	101370989	-	ENSG00000269375	11725		OpenSea	MEG8	Body	TRUE
cg01174175	-0.0225709	0.339118	-0.669535	0.503902	0.910746	-5.53589	0.559229	0.557883	0.024676	0.0328744	-0.00134601	0.576946	0.573627	0.0173433	0.0178852	-0.0033189	chr4	89619014	-	NAP1L5	372		OpenSea	NAP1L5;HERC3;NAP1L5	1stExon;Body;5'UTR	TRUE
cg17133012	-0.0354252	-0.286477	-0.669014	0.504234	0.910859	-5.5362	0.453531	0.450083	0.0529897	0.0523606	-0.00344806	0.424964	0.418704	0.0419456	0.0435077	-0.00626066	chr2	207125060	-	ZDBF2	-14327		OpenSea	GPR1-AS	Body	NA
cg12472342	-0.061576	1.07282	-0.668628	0.50448	0.910905	-5.53643	0.66431	0.676533	0.0790953	0.0763973	0.0122231	0.641211	0.635436	0.0591334	0.0529114	-0.00577492	chr16	3482232	+	ZNF597	11310		OpenSea			NA
cg11496432	0.0545817	1.11277	0.668309	0.504683	0.910954	-5.53663	0.680716	0.679874	0.0691623	0.071299	-0.000841828	0.610699	0.598712	0.0511996	0.045104	-0.0119872	chr8	37605359	+	ERLIN2	11215		OpenSea	LOC728024;ERLIN2	Body;Body	TRUE
cg05556276	-0.0269217	0.742167	-0.667093	0.505458	0.911176	-5.53736	0.622506	0.626248	0.0343784	0.0345301	0.0037418	0.619891	0.617579	0.015791	0.0140097	-0.00231155	chr7	130132161	-	MEST	228	chr7:130130739-130133111	Island	MEST;MEST;MEST;MESTIT1	5'UTR;1stExon;5'UTR;TSS1500	TRUE
cg22705386	0.0803437	1.55939	0.666312	0.505956	0.911276	-5.53783	0.744581	0.734667	0.0770412	0.103322	-0.00991425	0.688573	0.691644	0.0372103	0.0281062	0.0030706	chr7	130131797	-	MEST	-137	chr7:130130739-130133111	Island	MEST;MEST;MEST;MESTIT1	5'UTR;TSS200;5'UTR;TSS1500	TRUE
cg20129782	-0.046727	0.0273211	-0.662455	0.508419	0.912017	-5.54013	0.502513	0.505514	0.0705363	0.0662119	0.00300099	0.420586	0.412247	0.0182338	0.0162723	-0.00833846	chr20	30135362	+	HM13	33132	chr20:30135076-30135292	S_Shore	HM13;HM13;HM13;PSIMCT-1	Body;Body;Body;Body	TRUE
cg00570518	0.0459406	0.917434	0.660791	0.509483	0.912315	-5.54112	0.652368	0.651065	0.0520684	0.0645495	-0.00130283	0.614031	0.610436	0.0333243	0.0329035	-0.00359584	chr11	2154952	+	IGF2	7516	chr11:2154033-2154387	S_Shore	INS-IGF2;IGF2;IGF2;IGF2	Body;Body;Body;Body	TRUE
cg07427065	-0.0283398	0.513187	-0.658761	0.510784	0.912646	-5.54233	0.587564	0.587435	0.0325687	0.042272	-0.000128284	0.551331	0.549017	0.0203219	0.016396	-0.00231391	chr7	130130596	+	MEST	-1338	chr7:130130739-130133111	N_Shore	MESTIT1;MEST;MEST;MEST	Body;TSS1500;5'UTR;TSS1500	TRUE
cg02793099	-0.0430231	1.40655	-0.655345	0.512975	0.913369	-5.54435	0.721262	0.723943	0.0393758	0.0545854	0.00268085	0.632047	0.631024	0.0292087	0.0210977	-0.00102311	chr19	57350004	+	PEG3	2060	chr19:57349997-57350470	Island	PEG3;PEG3;ZIM2;PEG3;PEG3;ZIM2;ZIM2	5'UTR;5'UTR;5'UTR;5'UTR;5'UTR;5'UTR;5'UTR	TRUE
cg27262796	0.0449895	0.900152	0.654737	0.513366	0.913443	-5.54471	0.659421	0.645191	0.0473415	0.0679619	-0.0142296	0.617797	0.614395	0.0274888	0.0253581	-0.00340202	chr20	57426858	-	GNAS	-911	chr20:57426729-57427047	Island	GNAS;GNAS;GNAS;GNASAS	TSS1500;TSS1500;3'UTR;TSS1500	TRUE
cg08091561	0.0435679	0.499202	0.654466	0.51354	0.913481	-5.54487	0.590707	0.582348	0.0470195	0.0655905	-0.00835923	0.572701	0.573543	0.0565431	0.0490527	0.000841508	chr20	57426425	+	GNAS	-1344	chr20:57426729-57427047	N_Shore	GNAS;GNASAS	3'UTR;TSS1500	TRUE
cg25340688	0.197403	-0.325255	0.645272	0.519467	0.91498	-5.55025	0.484122	0.481168	0.232383	0.227615	-0.00295363	0.485402	0.476264	0.213811	0.208196	-0.00913781	chr5	135416398	+	TGFBI	51815	chr5:135416204-135416475	Island	MIR886	TSS200	TRUE
cg15419911	0.0270268	1.03613	0.645077	0.519594	0.914987	-5.55037	0.676392	0.669132	0.0375594	0.0346265	-0.00726005	0.642443	0.635063	0.0186677	0.0201521	-0.00738006	chr14	101292872	+	RTL1	58312	chr14:101292863-101293101	Island	MEG3;MEG3;MEG3	Body;Body;Body	TRUE
cg12553689	0.043508	0.735035	0.644743	0.51981	0.915063	-5.55056	0.636938	0.617877	0.0458594	0.0658884	-0.0190614	0.591323	0.57533	0.0382641	0.0552828	-0.015993	chr15	99408958	+	PGPEP1L	139833		OpenSea	IGF1R	Body	TRUE
cg17223707	-0.0592303	0.922009	-0.636746	0.524996	0.916522	-5.55517	0.647053	0.651966	0.0782567	0.0860816	0.00491299	0.591815	0.587825	0.0193993	0.0171448	-0.0039897	chr19	54057615	-	ZNF331	33338	chr19:54057414-54058254	Island	ZNF331;ZNF331;ZNF331;ZNF331;ZNF331;ZNF331;ZNF331	TSS1500;TSS1500;5'UTR;5'UTR;5'UTR;5'UTR;5'UTR	NA
cg25229306	0.0568886	0.609679	0.636451	0.525188	0.91655	-5.55534	0.602471	0.601132	0.0814238	0.0819393	-0.00133932	0.55058	0.543858	0.0211054	0.0185139	-0.006722	chr20	57426374	-	GNAS	-1395	chr20:57426729-57427047	N_Shore	GNAS;GNASAS	3'UTR;TSS1500	TRUE
cg21853542	-0.0320082	1.58471	-0.635564	0.525764	0.91674	-5.55585	0.745705	0.749283	0.0310222	0.037625	0.00357759	0.66053	0.659861	0.0203491	0.0163839	-0.000669201	chr7	94286559	+	PEG10	923	chr7:94284858-94286527	S_Shore	SGCE;PEG10;SGCE;PEG10;SGCE	TSS1500;5'UTR;TSS1500;5'UTR;TSS1500	TRUE
cg27589003	0.0274561	0.182886	0.63359	0.52705	0.917107	-5.55698	0.537676	0.529038	0.0360363	0.0428115	-0.00863814	0.542987	0.54407	0.0234533	0.0245488	0.00108261	chr7	130132286	+	MEST	353	chr7:130130739-130133111	Island	MEST;MEST;MESTIT1;MEST	5'UTR;5'UTR;TSS1500;Body	TRUE
cg11938672	-0.0546562	0.940201	-0.63309	0.527376	0.917224	-5.55726	0.65381	0.652855	0.0729334	0.074987	-0.000955742	0.661858	0.659831	0.0920761	0.0732025	-0.00202753	chr6	170055155	+	C6orf120	-47102		OpenSea	WDR27	Body	TRUE
cg13581155	0.107803	-2.43607	0.632623	0.52768	0.917297	-5.55753	0.178117	0.173143	0.078755	0.0797248	-0.00497387	0.209843	0.20439	0.0884831	0.0896658	-0.00545294	chr5	135415781	+	TGFBI	51198	chr5:135416204-135416475	N_Shore			TRUE
cg01748573	-0.0630829	0.692937	-0.632456	0.527789	0.917313	-5.55763	0.607152	0.617266	0.0833712	0.0958374	0.0101135	0.526964	0.518512	0.0340955	0.026252	-0.00845202	chr20	57463530	+	GNAS	35762	chr20:57463652-57467739	N_Shore	GNAS;GNAS;GNAS;GNAS	3'UTR;3'UTR;TSS1500;Body	TRUE
cg03428109	0.0372327	0.76925	0.631409	0.528472	0.917451	-5.55822	0.628675	0.628394	0.0530037	0.0581374	-0.00028057	0.694362	0.700396	0.0275177	0.0331199	0.00603351	chr2	207118288	+	ZDBF2	-21099		OpenSea			TRUE
cg09916765	0.038733	-0.289772	0.630299	0.529196	0.91761	-5.55885	0.460244	0.447071	0.0577336	0.0581377	-0.0131735	0.399418	0.392284	0.0403483	0.0414205	-0.00713337	chr21	40758208	+	WRB	6039	chr21:40757602-40757900	S_Shore	WRB;WRB	Body;TSS1500	TRUE
cg19640589	-0.0457469	-0.744957	-0.629454	0.529748	0.917738	-5.55933	0.372154	0.378004	0.0668543	0.0674433	0.00584947	0.395488	0.385629	0.0499924	0.0531417	-0.0098595	chr20	57427973	+	GNAS	205	chr20:57427691-57427995	Island	GNAS;GNAS;GNAS	TSS200;TSS200;3'UTR	TRUE
cg16684184	-0.0577669	-0.272926	-0.627245	0.531192	0.918256	-5.56058	0.443787	0.458542	0.0841167	0.0886233	0.0147545	0.523969	0.528548	0.0591472	0.0659012	0.00457877	chr5	135415129	+	TGFBI	50546	chr5:135415069-135415307	Island			TRUE
cg26917367	-0.0391949	1.01238	-0.626129	0.531922	0.918476	-5.56121	0.660725	0.668578	0.0450756	0.055287	0.00785272	0.647164	0.63995	0.0302522	0.0321624	-0.00721354	chr19	57352807	+	ZIM2	-711	chr19:57351283-57351995	S_Shore	PEG3;PEG3;ZIM2;ZIM2;PEG3;ZIM2;MIMT1;PEG3	TSS1500;TSS1500;TSS1500;TSS1500;TSS1500;TSS1500;Body;TSS1500	TRUE
cg14059179	0.0421908	-0.200928	0.624448	0.533023	0.91878	-5.56216	0.470867	0.464364	0.0594689	0.0680967	-0.0065027	0.527746	0.525872	0.0239844	0.0290898	-0.00187449	chr1	68517462	-	DIRAS3	-149	chr1:68517254-68517474	Island	DIRAS3;GNG12-AS1	TSS1500;Body	NA
cg09623773	-0.0637843	1.08589	-0.621453	0.534987	0.919361	-5.56384	0.665016	0.676886	0.0996464	0.0872375	0.0118701	0.624226	0.616154	0.0555258	0.0598079	-0.00807196	chr7	154863381	-	HTR5A	1348	chr7:154861797-154862074	S_Shore	HTR5A	Body	TRUE
cg23714917	0.0251666	1.2241	0.620398	0.53568	0.919575	-5.56443	0.701607	0.698397	0.0305471	0.0314882	-0.00320988	0.677348	0.674452	0.0146633	0.0143216	-0.00289607	chr7	130132305	+	MEST	372	chr7:130130739-130133111	Island	MEST;MEST;MESTIT1;MEST	5'UTR;5'UTR;TSS1500;Body	TRUE
cg20008140	-0.046777	0.498359	-0.618258	0.537087	0.919927	-5.56562	0.578253	0.585964	0.0683395	0.073663	0.00771103	0.592608	0.588633	0.0459063	0.0403917	-0.00397448	chr20	57463455	+	GNAS	35687	chr20:57463652-57467739	N_Shore	GNAS;GNAS;GNAS;GNAS	3'UTR;3'UTR;TSS1500;Body	TRUE
cg27435646	-0.0268417	0.207273	-0.617918	0.537311	0.920005	-5.56581	0.541024	0.533546	0.0429641	0.0449693	-0.00747815	0.559169	0.556307	0.0192506	0.0182512	-0.00286145	chr7	94285712	-	PEG10	76	chr7:94284858-94286527	Island	PEG10;PEG10;PEG10;SGCE;SGCE;SGCE;PEG10	5'UTR;1stExon;1stExon;TSS200;TSS200;TSS200;5'UTR	TRUE
cg26275543	0.0683603	0.502625	0.617075	0.537865	0.92016	-5.56628	0.59266	0.579095	0.0767295	0.107698	-0.0135644	0.554722	0.540883	0.0391344	0.0419456	-0.0138391	chr7	130130383	-	MEST	-1551	chr7:130130739-130133111	N_Shore	MESTIT1;MEST;MEST	Body;5'UTR;TSS1500	TRUE
cg11608150	0.18732	-0.581859	0.615305	0.539031	0.920509	-5.56726	0.447103	0.441125	0.220891	0.225231	-0.00597844	0.425947	0.414424	0.187865	0.190034	-0.0115227	chr5	135415948	-	TGFBI	51365	chr5:135416204-135416475	N_Shore			TRUE
cg11100640	0.0490275	2.04303	0.614827	0.539346	0.920597	-5.56753	0.802861	0.799081	0.0470476	0.0537924	-0.00377985	0.823985	0.823091	0.0462958	0.0475724	-0.000893812	chr15	23810861	+	MKRN3	408		OpenSea	MKRN3;MKRN3	5'UTR;1stExon	TRUE
cg14245102	-0.0495215	1.15715	-0.610413	0.542259	0.921341	-5.56997	0.678575	0.689062	0.0648318	0.0679085	0.0104863	0.600719	0.591433	0.0330235	0.0303578	-0.00928609	chr14	101292967	-	RTL1	58217	chr14:101292863-101293101	Island	MEG3;MEG3;MEG3	Body;Body;Body	TRUE
cg26374305	-0.0444017	1.67299	-0.610209	0.542395	0.921378	-5.57008	0.755962	0.757753	0.0419279	0.0565677	0.00179174	0.641198	0.640387	0.0425336	0.0318644	-0.000811001	chr14	101293856	-	RTL1	57328	chr14:101293427-101294433	Island	MEG3;MEG3;MEG3	Body;Body;Body	TRUE
cg16823958	-0.0459642	1.68034	-0.609852	0.54263	0.921385	-5.57027	0.755874	0.759184	0.0547502	0.0557494	0.00331059	0.720109	0.713833	0.0227931	0.0170777	-0.00627591	chr7	130131869	-	MEST	-65	chr7:130130739-130133111	Island	MEST;MEST;MEST;MESTIT1	5'UTR;TSS200;5'UTR;TSS1500	TRUE
cg11174847	0.037177	1.20764	0.60849	0.543531	0.92158	-5.57102	0.699291	0.694189	0.0461499	0.0498486	-0.00510179	0.686044	0.682875	0.0222257	0.0234808	-0.00316943	chr20	36149706	+	NNAT	90	chr20:36148603-36150136	Island	NNAT;NNAT;BLCAP;NNAT;BLCAP;NNAT;BLCAP;BLCAP;BLCAP	5'UTR;1stExon;5'UTR;1stExon;5'UTR;5'UTR;5'UTR;5'UTR;5'UTR	TRUE
cg03837903	-0.0499934	-0.159743	-0.607767	0.54401	0.921678	-5.57142	0.470666	0.475489	0.0693886	0.086202	0.004823	0.488316	0.486282	0.034354	0.0307312	-0.00203457	chr20	57464000	-	GNAS	36232	chr20:57463652-57467739	Island	GNAS;GNAS;GNAS;GNAS	3'UTR;TSS200;3'UTR;Body	TRUE
cg04576764	-0.0363697	1.59882	-0.60426	0.546334	0.922188	-5.57333	0.749886	0.749079	0.0395562	0.0463221	-0.00080718	0.672301	0.666568	0.0211081	0.0191084	-0.00573261	chr14	101292149	+	RTL1	59035	chr14:101292043-101292709	Island	MEG3;MEG3;MEG3	TSS1500;TSS1500;TSS1500	TRUE
cg02888166	-0.0318834	1.06942	-0.601758	0.547996	0.922605	-5.57469	0.673775	0.676393	0.0410592	0.0452924	0.00261828	0.656926	0.653329	0.0157312	0.0157089	-0.00359729	chr14	101291440	+	RTL1	59744	chr14:101292043-101292709	N_Shore	MEG3;MEG3;MEG3	TSS1500;TSS1500;TSS1500	TRUE
cg13210239	-0.0432484	0.788494	-0.600165	0.549054	0.923006	-5.57555	0.624781	0.633067	0.0629762	0.0720384	0.00828565	0.719133	0.715435	0.030203	0.0302063	-0.00369769	chr11	2019090	+	MRPL23	50583	chr11:2019565-2019863	N_Shore	H19;MIR675	TSS200;TSS1500	TRUE
cg19322380	0.0596251	1.08985	0.597206	0.551025	0.923523	-5.57715	0.682191	0.671842	0.0681343	0.0907249	-0.0103486	0.647258	0.621527	0.0560916	0.0707267	-0.025731	chr15	99408636	-	PGPEP1L	140155		OpenSea	IGF1R	Body	TRUE
cg26791489	0.0391259	1.68743	0.596714	0.551353	0.923627	-5.57741	0.758853	0.76041	0.0421848	0.0480178	0.0015572	0.698014	0.689826	0.0236711	0.0255196	-0.00818759	chr20	57463330	+	GNAS	35562	chr20:57463652-57467739	N_Shore	GNAS;GNAS;GNAS;GNAS	3'UTR;3'UTR;TSS1500;Body	TRUE
cg26896946	0.188953	-0.610688	0.594222	0.553014	0.92408	-5.57875	0.448581	0.445243	0.224223	0.216399	-0.0033372	0.444045	0.440856	0.195729	0.190049	-0.00318883	chr5	135416405	+	TGFBI	51822	chr5:135416204-135416475	Island	MIR886	TSS200	TRUE
cg25308079	0.0202425	0.345901	0.593647	0.553398	0.924183	-5.57906	0.563466	0.557872	0.0332042	0.0323497	-0.0055937	0.575736	0.570415	0.0183145	0.01545	-0.00532101	chr20	57463763	-	GNAS	35995	chr20:57463652-57467739	Island	GNAS;GNAS;GNAS;GNAS	3'UTR;3'UTR;TSS1500;Body	TRUE
cg03401726	0.0256947	0.441223	0.593612	0.553422	0.924185	-5.57908	0.583545	0.5725	0.0285615	0.0422333	-0.0110451	0.56948	0.563855	0.0160131	0.0210872	-0.00562475	chr11	2721248	+	CDKN1C	185863	chr11:2720410-2722087	Island	KCNQ1OT1;KCNQ1;KCNQ1	TSS200;Body;Body	TRUE
cg15922305	0.0328544	1.60947	0.59349	0.553503	0.924212	-5.57914	0.756469	0.748877	0.0410124	0.0401808	-0.0075918	0.745959	0.739388	0.0269532	0.0232174	-0.00657087	chr11	2019129	+	MRPL23	50622	chr11:2019565-2019863	N_Shore	H19;MIR675	TSS200;TSS1500	TRUE
cg25326570	-0.0323394	0.719624	-0.590888	0.555242	0.924695	-5.58053	0.621877	0.62069	0.0470029	0.0500232	-0.00118682	0.590182	0.585656	0.0345282	0.031816	-0.00452613	chr20	57426757	-	GNAS	-1012	chr20:57426729-57427047	Island	GNAS;GNAS;GNAS;GNASAS	TSS1500;TSS1500;3'UTR;TSS1500	TRUE
cg03933495	-0.0352808	-0.271258	-0.586831	0.557959	0.925375	-5.58268	0.454746	0.453439	0.0534761	0.058138	-0.00130754	0.421611	0.426352	0.0498895	0.0403154	0.0047417	chr16	3493614	-	NAA60	4	chr16:3493098-3493569	S_Shore	NAT15;ZNF597	TSS200;TSS200	TRUE
cg26503018	-0.0222451	0.60799	-0.583588	0.560135	0.926002	-5.58439	0.60316	0.603387	0.027949	0.0366456	0.000226535	0.542734	0.538487	0.02242	0.01639	-0.00424707	chr7	94286243	-	PEG10	607	chr7:94284858-94286527	Island	SGCE;PEG10;SGCE;PEG10;SGCE	TSS1500;5'UTR;TSS1500;5'UTR;TSS1500	TRUE
cg03615235	-0.0516405	2.83709	-0.58171	0.561397	0.926408	-5.58538	0.872221	0.871671	0.029463	0.0455895	-0.000550189	0.814169	0.809971	0.030692	0.0319066	-0.00419784	chr20	36148779	+	NNAT	-838	chr20:36148603-36150136	Island	BLCAP;BLCAP;BLCAP;BLCAP;NNAT;NNAT;BLCAP	5'UTR;5'UTR;5'UTR;5'UTR;TSS1500;TSS1500;5'UTR	TRUE
cg22407822	0.0529611	1.89788	0.581529	0.561518	0.92643	-5.58547	0.787137	0.781044	0.0461791	0.0647123	-0.00609325	0.68153	0.679822	0.028236	0.0311976	-0.00170736	chr20	57463658	+	GNAS	35890	chr20:57463652-57467739	Island	GNAS;GNAS;GNAS;GNAS	3'UTR;3'UTR;TSS1500;Body	TRUE
cg10468484	0.0314307	1.15044	0.581189	0.561747	0.926448	-5.58565	0.696264	0.684003	0.0450981	0.0454387	-0.0122604	0.594531	0.58634	0.0268809	0.0194843	-0.0081917	chr20	57431303	-	GNAS	3535	chr20:57429024-57431239	S_Shore	GNAS;GNAS;GNAS	3'UTR;3'UTR;Body	TRUE
cg22502459	-0.0336753	2.091	-0.574709	0.566114	0.927471	-5.58903	0.802169	0.809451	0.0359626	0.0352283	0.00728204	0.716827	0.707927	0.0351137	0.0312885	-0.00889979	chr8	141108998	+	C8orf17	165583	chr8:141107837-141110984	Island	TRAPPC9;TRAPPC9	Body;Body	TRUE
cg27230044	0.0525265	0.928494	0.569826	0.569416	0.928402	-5.59155	0.658221	0.649031	0.0687763	0.084022	-0.00919016	0.532341	0.522805	0.0355196	0.0315751	-0.00953613	chr7	94285993	+	PEG10	357	chr7:94284858-94286527	Island	SGCE;PEG10;SGCE;PEG10;SGCE	TSS1500;5'UTR;TSS1500;5'UTR;TSS1500	TRUE
cg22331138	0.0330709	1.25907	0.569382	0.569716	0.928473	-5.59177	0.699257	0.704673	0.0462346	0.0480722	0.0054165	0.58243	0.576463	0.0285408	0.0190402	-0.00596681	chr7	94286131	+	PEG10	495	chr7:94284858-94286527	Island	SGCE;PEG10;SGCE;PEG10;SGCE	TSS1500;5'UTR;TSS1500;5'UTR;TSS1500	TRUE
cg10360552	0.04021	1.25387	0.569099	0.569907	0.928553	-5.59192	0.711678	0.697631	0.0433979	0.0618654	-0.0140471	0.627256	0.619093	0.0192057	0.0219812	-0.00816203	chr20	42142766	-	L3MBTL1	6447	chr20:42143210-42143591	N_Shore	L3MBTL;L3MBTL	TSS1500;TSS1500	TRUE
cg20018057	0.0370344	-0.834939	0.568618	0.570234	0.928641	-5.59216	0.368609	0.359173	0.0582369	0.0602431	-0.0094358	0.477401	0.478032	0.0214833	0.0190427	0.000630912	chr20	57465139	+	GNAS	37371	chr20:57463652-57467739	Island	GNAS;GNAS;GNAS;GNAS;GNAS;GNAS;GNAS	3'UTR;TSS1500;Body;TSS1500;3'UTR;TSS1500;Body	TRUE
cg23159236	-0.0507925	-0.549151	-0.56542	0.572402	0.929202	-5.5938	0.405124	0.41273	0.0793305	0.085672	0.00760611	0.477374	0.47666	0.0287126	0.0210961	-0.000713516	chr20	57464002	-	GNAS	36234	chr20:57463652-57467739	Island	GNAS;GNAS;GNAS;GNAS	3'UTR;TSS200;3'UTR;Body	TRUE
cg20952167	0.0353847	0.819946	0.563659	0.573598	0.929409	-5.59469	0.641596	0.634773	0.0445348	0.058912	-0.006823	0.590531	0.587205	0.0197421	0.0187264	-0.00332548	chr14	101291933	-	RTL1	59251	chr14:101292043-101292709	N_Shore	MEG3;MEG3;MEG3	TSS1500;TSS1500;TSS1500	TRUE
cg04677683	0.0325479	0.575566	0.561944	0.574764	0.929656	-5.59556	0.602062	0.595494	0.0482356	0.0540577	-0.00656866	0.564919	0.561197	0.0380831	0.036191	-0.00372214	chr20	57426743	-	GNAS	-1026	chr20:57426729-57427047	Island	GNAS;GNAS;GNAS;GNASAS	TSS1500;TSS1500;3'UTR;TSS1500	TRUE
cg05998930	-0.0427489	0.799216	-0.560489	0.575754	0.929895	-5.5963	0.630433	0.632969	0.0642977	0.0742642	0.00253644	0.568019	0.568202	0.0557782	0.0496423	0.000182579	chr7	50849285	+	GRB10	-49236	chr7:50849752-50850871	N_Shore	GRB10	5'UTR	TRUE
cg25281616	0.0354632	0.896592	0.560167	0.575973	0.929937	-5.59646	0.657104	0.64529	0.0583731	0.0523473	-0.0118141	0.64208	0.635645	0.0248664	0.0238412	-0.00643517	chr11	2020279	-	MRPL23	51772	chr11:2019565-2019863	S_Shore	H19	TSS1500	TRUE
cg04489586	-0.0256207	0.952115	-0.55954	0.5764	0.930099	-5.59678	0.656293	0.658947	0.0337426	0.0398675	0.00265413	0.68649	0.681632	0.0317948	0.0377334	-0.00485841	chr20	36148642	-	NNAT	-975	chr20:36148603-36150136	Island	BLCAP;BLCAP;BLCAP;BLCAP;NNAT;NNAT;BLCAP	5'UTR;5'UTR;5'UTR;5'UTR;TSS1500;TSS1500;5'UTR	TRUE
cg18797653	0.138863	-0.528424	0.558148	0.577348	0.930356	-5.59748	0.440696	0.43594	0.195381	0.197397	-0.00475548	0.431193	0.425327	0.165611	0.169915	-0.00586579	chr5	135416613	+	SMAD5	-51923	chr5:135415069-135415307	S_Shore	MIR886	TSS1500	TRUE
cg27304225	0.0193836	0.151363	0.55727	0.577947	0.930576	-5.59792	0.532039	0.523769	0.0303991	0.0333448	-0.00826954	0.556582	0.555053	0.0208465	0.0199848	-0.00152899	chr15	25068769	+	SNRPN	-25		OpenSea	SNRPN;SNRPN;SNRPN	TSS200;TSS200;TSS200	TRUE
cg01344564	0.0353708	0.251563	0.553937	0.580221	0.931118	-5.59959	0.553395	0.539003	0.0599646	0.0632487	-0.0143926	0.497553	0.50271	0.0465126	0.0217725	0.00515723	chr16	3493687	-	NAA60	77	chr16:3493098-3493569	S_Shore	ZNF597;NAA60;NAA60	TSS200;1stExon;5'UTR	NA
cg20297423	-0.0348946	0.442898	-0.541391	0.588822	0.933229	-5.60578	0.570119	0.576859	0.0493252	0.0632042	0.00673987	0.487579	0.490011	0.02447	0.0176172	0.00243165	chr7	130131138	-	MEST	-796	chr7:130130739-130133111	Island	MESTIT1;MEST;MEST;MEST	TSS200;TSS1500;TSS200;5'UTR	TRUE
cg12321149	0.0449232	-0.361316	0.536012	0.592527	0.934131	-5.60839	0.444505	0.437624	0.0695193	0.0788315	-0.00688107	0.4254	0.419081	0.0553282	0.0515744	-0.00631858	chr20	57427426	-	GNAS	-343	chr20:57427691-57427995	N_Shore	GNAS;GNAS;GNAS;GNASAS	TSS1500;TSS1500;3'UTR;TSS1500	TRUE
cg10406676	-0.0459195	0.122193	-0.535646	0.59278	0.934145	-5.60857	0.517618	0.521154	0.0711269	0.087734	0.00353613	0.446876	0.442681	0.046878	0.0246515	-0.00419507	chr16	3494094	-	NAA60	484	chr16:3493098-3493569	S_Shore	NAT15;ZNF597	5'UTR;TSS1500	TRUE
cg08166863	-0.0410378	0.879416	-0.535375	0.592967	0.934231	-5.6087	0.639291	0.647403	0.0643665	0.0680119	0.00811278	0.62198	0.617622	0.0184748	0.0185225	-0.004358	chr20	57426391	-	GNAS	-1378	chr20:57426729-57427047	N_Shore	GNAS;GNASAS	3'UTR;TSS1500	TRUE
cg04132853	-0.0286949	0.240265	-0.529106	0.597301	0.935301	-5.61171	0.538546	0.542084	0.0488457	0.0527033	0.00353822	0.510937	0.505706	0.0271517	0.0273094	-0.00523139	chr20	57414039	-	GNAS	-13730	chr20:57414595-57414896	N_Shore	GNASAS;GNAS	Body;TSS1500	TRUE
cg11704876	0.0443894	1.65788	0.522684	0.601755	0.936194	-5.61475	0.759969	0.75252	0.0497408	0.0669283	-0.00744903	0.712655	0.696554	0.0391923	0.0396101	-0.0161008	chr1	40025232	+	PABPC4	16841		OpenSea	LOC728448	Body	TRUE
cg24762053	-0.0356817	2.11941	-0.51887	0.604407	0.936613	-5.61654	0.810479	0.808898	0.0310389	0.0487548	-0.00158115	0.744715	0.740854	0.0321306	0.0338349	-0.00386129	chr20	36148798	+	NNAT	-819	chr20:36148603-36150136	Island	BLCAP;BLCAP;BLCAP;BLCAP;NNAT;NNAT;BLCAP	5'UTR;5'UTR;5'UTR;5'UTR;TSS1500;TSS1500;5'UTR	TRUE
cg26496204	0.0242412	0.24974	0.515099	0.607035	0.937173	-5.6183	0.546276	0.541561	0.0389917	0.0459556	-0.00471596	0.532118	0.526266	0.0282884	0.0249555	-0.00585276	chr20	57427210	-	GNAS	-559	chr20:57427691-57427995	N_Shore	GNAS;GNAS;GNAS;GNASAS	TSS1500;TSS1500;3'UTR;TSS1500	TRUE
cg24675557	0.038697	1.93579	0.514977	0.60712	0.937201	-5.61836	0.791547	0.787638	0.0439047	0.0512407	-0.00390968	0.761156	0.758336	0.0372979	0.0413321	-0.00282014	chr20	36149081	+	NNAT	-536	chr20:36148603-36150136	Island	BLCAP;BLCAP;BLCAP;BLCAP;NNAT;NNAT;BLCAP	5'UTR;5'UTR;5'UTR;5'UTR;TSS1500;TSS1500;5'UTR	TRUE
cg27296330	-0.0584648	-0.685759	-0.514105	0.607728	0.937329	-5.61876	0.37816	0.392846	0.0891966	0.103144	0.0146854	0.362838	0.359251	0.0238792	0.0227517	-0.00358649	chr19	54041251	-	ZNF331	16974	chr19:54040812-54041857	Island	ZNF331;ZNF331	TSS200;5'UTR	TRUE
cg22901840	-0.0274285	0.846339	-0.507895	0.612069	0.938223	-5.62162	0.641791	0.64092	0.041777	0.0509066	-0.000870546	0.592396	0.582321	0.0382673	0.0410975	-0.0100754	chr1	68512777	-	DIRAS3	4537	chr1:68512643-68513005	Island	DIRAS3	Body	TRUE
cg10154633	-0.0229122	0.787064	-0.507583	0.612288	0.938286	-5.62176	0.636173	0.630639	0.0377081	0.0394209	-0.00553411	0.604972	0.599688	0.0188845	0.017141	-0.00528429	chr11	2019624	+	MRPL23	51117	chr11:2019565-2019863	Island	H19	TSS1500	TRUE
cg16303279	0.0249454	0.985069	0.50638	0.61313	0.938454	-5.62231	0.669413	0.660622	0.0390753	0.0411887	-0.00879085	0.628193	0.626234	0.0200149	0.0173957	-0.00195896	chr11	2019667	+	MRPL23	51160	chr11:2019565-2019863	Island	H19	TSS1500	TRUE
cg25437674	0.0218577	0.187656	0.504801	0.614237	0.93872	-5.62303	0.53895	0.529739	0.0376223	0.0403337	-0.0092113	0.517346	0.518677	0.016183	0.0174783	0.00133129	chr11	2019452	-	MRPL23	50945	chr11:2019565-2019863	N_Shore	MIR675;H19	TSS1500;TSS1500	TRUE
cg09125907	-0.0270166	0.322047	-0.502911	0.615563	0.938981	-5.62389	0.55564	0.554756	0.0470663	0.0519509	-0.000884589	0.562849	0.556658	0.030837	0.0382685	-0.0061907	chr7	154863007	+	HTR5A	974	chr7:154862680-154863245	Island	HTR5A;HTR5A-AS1	1stExon;Body	NA
cg01989224	-0.0326168	0.434043	-0.500548	0.617222	0.939345	-5.62496	0.572537	0.573953	0.0623565	0.0586898	0.00141612	0.565611	0.553215	0.0478826	0.0441069	-0.0123967	chr15	23932758	+	NDN	-309	chr15:23931559-23932547	S_Shore	NDN	TSS1500	TRUE
cg06047881	0.0334112	-0.937982	0.499075	0.618258	0.939546	-5.62562	0.351785	0.34366	0.0593721	0.061897	-0.00812508	0.463683	0.464695	0.0232127	0.0210367	0.00101198	chr20	57465132	+	GNAS	37364	chr20:57463652-57467739	Island	GNAS;GNAS;GNAS;GNAS;GNAS;GNAS;GNAS	3'UTR;TSS1500;Body;TSS1500;3'UTR;TSS1500;Body	TRUE
cg00286878	0.0194648	0.666521	0.497935	0.61906	0.939655	-5.62614	0.618114	0.610948	0.0348444	0.0354506	-0.00716568	0.604059	0.601775	0.0157755	0.0163812	-0.00228369	chr7	130131633	+	MEST	-301	chr7:130130739-130133111	Island	MEST;MEST;MEST;MESTIT1	TSS1500;5'UTR;5'UTR;TSS1500	TRUE
cg07921535	0.045608	0.347721	0.494881	0.621211	0.940105	-5.6275	0.569728	0.55341	0.0979141	0.0835118	-0.0163177	0.536844	0.541588	0.0390078	0.0320546	0.00474414	chr7	94285911	-	PEG10	275	chr7:94284858-94286527	Island	SGCE;PEG10;SGCE;PEG10;SGCE	TSS1500;5'UTR;TSS1500;5'UTR;TSS1500	TRUE
cg09437135	0.0353851	1.60757	0.490331	0.62442	0.940728	-5.62952	0.747007	0.750006	0.0555204	0.0533448	0.00299887	0.755131	0.753907	0.0433164	0.0457709	-0.00122335	chr15	23810163	+	MKRN3	-291		OpenSea	MKRN3	TSS1500	TRUE
cg00124993	0.164935	-0.877069	0.489799	0.624796	0.940796	-5.62976	0.413891	0.41557	0.216394	0.216506	0.00167884	0.415253	0.41273	0.195931	0.199946	-0.00252313	chr5	135416412	+	TGFBI	51829	chr5:135416204-135416475	Island	MIR886	TSS200	TRUE
cg20252111	-0.0183739	0.658496	-0.488722	0.625557	0.941001	-5.63023	0.613172	0.611034	0.0283078	0.0350767	-0.0021379	0.594562	0.586877	0.0195636	0.0197378	-0.00768459	chr20	42143211	+	L3MBTL1	6892	chr20:42143210-42143591	Island	L3MBTL;L3MBTL	1stExon;1stExon	TRUE
cg19024989	0.0256997	0.519748	0.481369	0.630764	0.942072	-5.63345	0.589571	0.587663	0.053042	0.0483185	-0.00190771	0.559508	0.557882	0.0220897	0.0231397	-0.00162492	chr11	2024126	-	MRPL23	55619	chr11:2026733-2027016	N_Shelf			TRUE
cg09280976	0.0465199	0.649799	0.481236	0.630859	0.942102	-5.63351	0.605166	0.608596	0.0961321	0.0850254	0.00343042	0.635025	0.635163	0.0324744	0.0331789	0.000138174	chr14	101291687	-	RTL1	59497	chr14:101292043-101292709	N_Shore	MEG3;MEG3;MEG3	TSS1500;TSS1500;TSS1500	TRUE
cg13581483	0.0216212	1.02878	0.480952	0.63106	0.942165	-5.63363	0.67778	0.666924	0.035684	0.0379624	-0.010856	0.652794	0.647929	0.0183704	0.0171482	-0.00486518	chr11	2019823	+	MRPL23	51316	chr11:2019565-2019863	Island	H19	TSS1500	TRUE
cg04984575	0.0280563	1.00099	0.478675	0.632677	0.94247	-5.63462	0.678066	0.659986	0.0403481	0.0560902	-0.0180802	0.631556	0.623815	0.0207793	0.0227513	-0.00774113	chr20	42142673	-	L3MBTL1	6354	chr20:42143210-42143591	N_Shore	L3MBTL;L3MBTL	TSS1500;TSS1500	TRUE
cg25519926	-0.0258803	1.33482	-0.477435	0.633558	0.942681	-5.63515	0.714544	0.714088	0.0354934	0.043826	-0.000456079	0.665572	0.659647	0.0174234	0.0165083	-0.00592555	chr7	130132360	+	MEST	427	chr7:130130739-130133111	Island	MEST;MEST;MESTIT1;MEST	5'UTR;5'UTR;TSS1500;Body	TRUE
cg13369939	0.0266847	0.526696	0.476081	0.63452	0.942965	-5.63573	0.592733	0.587863	0.0500208	0.0536921	-0.0048701	0.619511	0.618432	0.0190105	0.0174845	-0.00107924	chr19	57352176	+	ZIM2	-80	chr19:57352050-57352284	Island	ZIM2;ZIM2;PEG3;MIMT1;PEG3;PEG3;PEG3;ZIM2	TSS200;TSS200;TSS200;TSS200;TSS200;TSS200;TSS200;TSS200	TRUE
cg20479660	0.0330107	1.41528	0.475997	0.63458	0.942965	-5.63577	0.725047	0.723725	0.0564023	0.0512347	-0.00132214	0.677642	0.674302	0.0447995	0.0485638	-0.00334009	chr20	36149112	+	NNAT	-505	chr20:36148603-36150136	Island	BLCAP;BLCAP;BLCAP;BLCAP;NNAT;NNAT;BLCAP	5'UTR;5'UTR;5'UTR;5'UTR;TSS1500;TSS1500;5'UTR	TRUE
cg25574978	-0.0176403	0.498507	-0.470236	0.638683	0.943792	-5.63822	0.583982	0.585585	0.0298562	0.0343329	0.00160354	0.585215	0.585307	0.0211196	0.0219157	9.24519e-05	chr11	2020496	-	MRPL23	51989	chr11:2019565-2019863	S_Shore	H19	TSS1500	TRUE
cg24975842	0.0291422	0.250302	0.468092	0.640213	0.944117	-5.63913	0.544971	0.541907	0.0552684	0.0588102	-0.00306409	0.5352	0.530863	0.018821	0.0167389	-0.00433766	chr20	57416221	+	GNAS	-11548	chr20:57415135-57417153	Island	GNASAS;GNAS	Body;3'UTR	TRUE
cg24977055	0.0458722	0.354249	0.466978	0.641008	0.944297	-5.6396	0.560409	0.558688	0.101734	0.0893851	-0.00172174	0.498354	0.485879	0.0471728	0.0328708	-0.0124745	chr7	50850870	+	GRB10	-50821	chr7:50849752-50850871	Island	GRB10	5'UTR	TRUE
cg21667116	-0.0460184	1.36273	-0.465224	0.642261	0.9446	-5.64034	0.711019	0.714714	0.0612269	0.0814283	0.00369511	0.547656	0.544951	0.0354234	0.0181802	-0.00270541	chr7	130131359	-	MEST	-575	chr7:130130739-130133111	Island	MEST;MEST;MEST;MESTIT1	TSS1500;5'UTR;5'UTR;TSS1500	TRUE
cg25307915	0.0296379	0.34894	0.463588	0.643431	0.944853	-5.64102	0.557688	0.559399	0.0514599	0.0606094	0.00171091	0.557662	0.551654	0.0290329	0.036008	-0.00600816	chr2	207127226	+	ZDBF2	-12161		OpenSea			TRUE
cg27026713	-0.0220443	-0.232089	-0.458321	0.647204	0.94559	-5.64321	0.46557	0.458427	0.0540505	0.0541846	-0.00714368	0.526425	0.515828	0.0442001	0.0377651	-0.0105972	chr13	48895318	+	RB1	17408	chr13:48892635-48893857	S_Shore	RB1	Body	TRUE
cg15678121	0.0290026	0.920229	0.45761	0.647714	0.945734	-5.64351	0.653724	0.651666	0.0530302	0.0564667	-0.00205813	0.604139	0.604557	0.0309481	0.03081	0.00041787	chr19	57352519	+	ZIM2	-423	chr19:57351283-57351995	S_Shore	PEG3;PEG3;ZIM2;ZIM2;PEG3;ZIM2;MIMT1;PEG3	TSS1500;TSS1500;TSS1500;TSS1500;TSS1500;TSS1500;Body;TSS1500	TRUE
cg23460430	-0.019534	0.866636	-0.450615	0.65274	0.946859	-5.64637	0.644316	0.645241	0.0345936	0.0383129	0.000924657	0.661479	0.656792	0.0255305	0.028522	-0.00468666	chr6	144329887	-	PLAGL1	-39773	chr6:144328916-144329847	S_Shore	PLAGL1;PLAGL1;PLAGL1;PLAGL1;PLAGL1;PLAGL1;PLAGL1;HYMAI;PLAGL1	TSS1500;TSS1500;5'UTR;TSS1500;TSS1500;TSS1500;5'UTR;TSS200;TSS1500	TRUE
cg17943391	-0.0175921	-0.281409	-0.449507	0.653538	0.947034	-5.64682	0.450072	0.452303	0.0362526	0.0364766	0.00223091	0.433407	0.429354	0.0180873	0.0162804	-0.0040535	chr1	68515872	-	DIRAS3	1442	chr1:68516236-68516473	N_Shore	DIRAS3	5'UTR	TRUE
cg24203465	0.0209681	0.418466	0.449461	0.653571	0.947049	-5.64684	0.572893	0.570997	0.0380471	0.0439792	-0.00189546	0.526826	0.52647	0.0175954	0.0160595	-0.000355771	chr20	57425986	+	GNAS	-1783	chr20:57426729-57427047	N_Shore	GNASAS;GNAS	TSS200;3'UTR	TRUE
cg02886509	0.0435987	0.789277	0.448196	0.654482	0.94735	-5.64735	0.644141	0.623746	0.0793197	0.0890373	-0.0203947	0.600373	0.594419	0.0317859	0.0330569	-0.00595359	chr11	2020556	+	MRPL23	52049	chr11:2019565-2019863	S_Shore	H19	TSS1500	TRUE
cg26534489	-0.0289776	-0.103724	-0.447	0.655344	0.947557	-5.64783	0.480369	0.483357	0.0511262	0.0660326	0.00298796	0.493868	0.488832	0.0386966	0.0431735	-0.00503565	chr20	57427495	+	GNAS	-274	chr20:57427691-57427995	N_Shore	GNAS;GNAS;GNAS	TSS1500;TSS1500;3'UTR	TRUE
cg27046052	0.0509761	1.74766	0.446436	0.65575	0.94765	-5.64806	0.765856	0.759748	0.070327	0.0847828	-0.00610873	0.767663	0.765115	0.0572067	0.053654	-0.00254751	chr15	23810652	+	MKRN3	199		OpenSea	MKRN3;MKRN3	5'UTR;1stExon	TRUE
cg19694923	-0.0188129	0.715107	-0.444792	0.656936	0.947962	-5.64872	0.617394	0.621996	0.0385512	0.0383176	0.00460167	0.58711	0.585468	0.0225816	0.0166549	-0.00164159	chr1	68516374	-	DIRAS3	940	chr1:68516236-68516473	Island	DIRAS3;DIRAS3	1stExon;5'UTR	TRUE
cg11735853	0.0199928	0.209487	0.444174	0.657382	0.948022	-5.64897	0.539056	0.534825	0.036286	0.043172	-0.00423158	0.538952	0.536435	0.0181244	0.018977	-0.00251738	chr11	2019732	+	MRPL23	51225	chr11:2019565-2019863	Island	H19	TSS1500	TRUE
cg13073261	0.0307317	0.758056	0.442936	0.658276	0.94818	-5.64946	0.628574	0.625545	0.0522526	0.0642439	-0.00302942	0.552242	0.552459	0.0297037	0.022961	0.000217274	chr15	25201732	-	SNURF	1598	chr15:25200035-25201054	S_Shore	SNRPN;SNRPN;SNRPN;SNRPN;SNURF;SNURF;SNRPN	5'UTR;5'UTR;5'UTR;5'UTR;Body;Body;5'UTR	TRUE
cg02890368	-0.0395616	-0.322002	-0.441653	0.659203	0.948262	-5.64998	0.446456	0.445932	0.0739769	0.0874851	-0.000523525	0.446144	0.41971	0.0677734	0.0655391	-0.0264338	chr20	57427650	-	GNAS	-119	chr20:57427691-57427995	N_Shore	GNAS;GNAS;GNAS	TSS1500;TSS1500;3'UTR	TRUE
cg21153160	-0.0294216	-0.0111918	-0.440744	0.659859	0.948436	-5.65034	0.503405	0.496088	0.0585664	0.0656557	-0.00731679	0.482712	0.480564	0.0287958	0.0242282	-0.00214851	chr6	3849690	-	FAM50B	71	chr6:3849271-3851048	Island	FAM50B;FAM50B	1stExon;5'UTR	TRUE
cg03682823	-0.0110769	-0.13695	-0.439734	0.66059	0.94858	-5.65074	0.477689	0.475811	0.0215823	0.0216679	-0.00187763	0.503958	0.503244	0.0169639	0.0140836	-0.000713884	chr7	94286953	+	PEG10	1317	chr7:94284858-94286527	S_Shore	SGCE;PEG10;SGCE;PEG10;SGCE	TSS1500;5'UTR;TSS1500;5'UTR;TSS1500	TRUE
cg22475353	0.0403959	-0.734869	0.439617	0.660674	0.94858	-5.65078	0.381601	0.378607	0.0711226	0.0834998	-0.00299403	0.458979	0.454428	0.0252633	0.0265217	-0.0045505	chr19	54041163	-	ZNF331	16886	chr19:54040812-54041857	Island	ZNF331;ZNF331	TSS200;5'UTR	TRUE
cg27338480	-0.0271941	1.15872	-0.437888	0.661926	0.948873	-5.65147	0.684773	0.689817	0.0519354	0.0512397	0.00504379	0.655374	0.653331	0.0188795	0.0155112	-0.00204263	chr7	130131885	-	MEST	-49	chr7:130130739-130133111	Island	MEST;MEST;MEST;MESTIT1	5'UTR;TSS200;5'UTR;TSS1500	TRUE
cg14243741	-0.0271303	1.01462	-0.434244	0.664565	0.949323	-5.6529	0.665664	0.667363	0.0515605	0.0531954	0.00169883	0.6379	0.637781	0.0187545	0.0157692	-0.00011861	chr11	2721817	+	CDKN1C	185294	chr11:2720410-2722087	Island	KCNQ1OT1;KCNQ1;KCNQ1	TSS1500;Body;Body	TRUE
cg04918871	-0.0348241	0.603294	-0.434153	0.664631	0.949356	-5.65294	0.588792	0.604562	0.0770727	0.0712399	0.0157704	0.534765	0.528624	0.0375591	0.0419465	-0.0061412	chr2	207125465	+	ZDBF2	-13922		OpenSea	GPR1-AS	Body	NA
cg25535070	-0.0191619	0.982961	-0.433545	0.665072	0.949427	-5.65317	0.663766	0.662659	0.0371541	0.0369384	-0.00110754	0.631871	0.628996	0.024804	0.027471	-0.00287491	chr2	207116070	+	ZDBF2	-23317		OpenSea			TRUE
cg18104242	0.0382468	1.32805	0.430818	0.66705	0.949757	-5.65424	0.714756	0.708003	0.0663395	0.0770596	-0.00675304	0.764878	0.769121	0.033861	0.0411009	0.00424327	chr11	2020118	+	MRPL23	51611	chr11:2017459-2018253	S_Shore	H19	TSS1500	TRUE
cg07760796	-0.0199574	1.58659	-0.430433	0.667329	0.94981	-5.65439	0.749362	0.748452	0.0347402	0.0342996	-0.000909473	0.774046	0.76693	0.0230586	0.0238061	-0.00711593	chr15	23812334	+	MKRN3	1881		OpenSea	MKRN3	1stExon	TRUE
cg06446163	0.0260771	0.479066	0.428378	0.668823	0.950141	-5.65518	0.5935	0.576664	0.0455202	0.0607116	-0.0168362	0.521386	0.514959	0.0185034	0.0217943	-0.00642633	chr20	42142671	-	L3MBTL1	6352	chr20:42143210-42143591	N_Shore	L3MBTL;L3MBTL	TSS1500;TSS1500	TRUE
cg01817393	-0.0315794	-0.647952	-0.427101	0.669751	0.950358	-5.65568	0.39336	0.391087	0.0660876	0.0686044	-0.00227289	0.433054	0.42066	0.0640286	0.0643637	-0.0123944	chr20	57427642	-	GNAS	-127	chr20:57427691-57427995	N_Shore	GNAS;GNAS;GNAS	TSS1500;TSS1500;3'UTR	TRUE
cg22956483	-0.039091	-0.941347	-0.426997	0.669827	0.950388	-5.65572	0.344769	0.347318	0.058651	0.083274	0.00254919	0.338083	0.336716	0.0215945	0.0212493	-0.00136739	chr11	2154432	-	IGF2	8036	chr11:2154033-2154387	S_Shore	INS-IGF2;IGF2;IGF2;IGF2	Body;Body;Body;Body	TRUE
cg13797824	-0.0204492	1.18836	-0.426393	0.670266	0.950437	-5.65595	0.692679	0.694044	0.0352534	0.0399611	0.00136431	0.599108	0.592141	0.0278227	0.0178838	-0.00696649	chr7	94286362	-	PEG10	726	chr7:94284858-94286527	Island	SGCE;PEG10;SGCE;PEG10;SGCE	TSS1500;5'UTR;TSS1500;5'UTR;TSS1500	TRUE
cg17503663	-0.0254931	1.70917	-0.425163	0.671161	0.950591	-5.65642	0.761219	0.763953	0.0403004	0.0442959	0.00273391	0.70481	0.705155	0.0208283	0.0163973	0.000345037	chr15	25200202	-	SNURF	68	chr15:25200035-25201054	Island	SNURF;SNRPN;SNURF;SNRPN;SNRPN;SNRPN;SNRPN;SNRPN	1stExon;1stExon;1stExon;5'UTR;5'UTR;5'UTR;5'UTR;5'UTR	NA
cg01054891	-0.0182564	-0.0352272	-0.419293	0.675438	0.95143	-5.65865	0.495689	0.493287	0.037551	0.0422423	-0.00240232	0.469047	0.468999	0.0345587	0.0267828	-4.72682e-05	chr19	57352729	-	ZIM2	-633	chr19:57351283-57351995	S_Shore	PEG3;PEG3;ZIM2;ZIM2;PEG3;ZIM2;MIMT1;PEG3	TSS1500;TSS1500;TSS1500;TSS1500;TSS1500;TSS1500;Body;TSS1500	TRUE
cg22352234	-0.0149195	0.0469694	-0.418285	0.676173	0.951604	-5.65904	0.510234	0.507285	0.0353455	0.0311505	-0.00294921	0.520749	0.51805	0.018519	0.0172486	-0.00269821	chr6	144329382	+	PLAGL1	-39268	chr6:144328916-144329847	Island	PLAGL1;HYMAI;PLAGL1;PLAGL1;PLAGL1;PLAGL1;PLAGL1;PLAGL1;PLAGL1;PLAGL1;PLAGL1;PLAGL1;PLAGL1;PLAGL1;PLAGL1	1stExon;Body;5'UTR;5'UTR;5'UTR;1stExon;5'UTR;1stExon;1stExon;1stExon;5'UTR;5'UTR;1stExon;5'UTR;5'UTR	TRUE
cg11357538	-0.0207662	0.209094	-0.414758	0.67875	0.952173	-5.66036	0.540004	0.534147	0.0425797	0.0492851	-0.0058567	0.528361	0.525282	0.0202985	0.0175462	-0.00307857	chr20	57463397	-	GNAS	35629	chr20:57463652-57467739	N_Shore	GNAS;GNAS;GNAS;GNAS	3'UTR;3'UTR;TSS1500;Body	TRUE
cg16675558	0.0302229	1.73295	0.413746	0.67949	0.952319	-5.66074	0.766232	0.764416	0.0485434	0.0519282	-0.00181542	0.782667	0.778602	0.0288404	0.0291249	-0.00406437	chr11	2020101	-	MRPL23	51594	chr11:2017459-2018253	S_Shore	H19	TSS1500	TRUE
cg19589727	0.0242948	-0.420765	0.411982	0.68078	0.95261	-5.6614	0.431634	0.427277	0.0539936	0.0544561	-0.00435774	0.415982	0.410437	0.0490549	0.047409	-0.00554484	chr20	57427762	+	GNAS	-7	chr20:57427691-57427995	Island	GNAS;GNAS;GNAS	TSS1500;TSS1500;3'UTR	TRUE
cg18898992	0.0166883	0.965573	0.409919	0.68229	0.952892	-5.66216	0.665781	0.658439	0.0319652	0.0361424	-0.00734215	0.557477	0.549936	0.024315	0.0177958	-0.00754144	chr7	94286484	-	PEG10	848	chr7:94284858-94286527	Island	SGCE;PEG10;SGCE;PEG10;SGCE	TSS1500;5'UTR;TSS1500;5'UTR;TSS1500	TRUE
cg17696847	0.0268872	0.286136	0.407596	0.683993	0.953248	-5.66302	0.551519	0.547338	0.0646619	0.0603296	-0.004181	0.517167	0.511386	0.0300197	0.0289881	-0.00578089	chr20	57414217	-	GNAS	-13552	chr20:57414595-57414896	N_Shore	GNASAS;GNAS	Body;TSS1500	TRUE
cg25090051	-0.0230179	0.533648	-0.398358	0.690778	0.954594	-5.66637	0.59104	0.590299	0.0431738	0.0571715	-0.000740948	0.561279	0.561691	0.029142	0.030718	0.000411253	chr20	57414059	-	GNAS	-13710	chr20:57414595-57414896	N_Shore	GNASAS;GNAS	Body;TSS1500	TRUE
cg18911945	-0.0337935	0.893872	-0.398055	0.691001	0.954608	-5.66648	0.651317	0.644834	0.0652673	0.0791353	-0.00648214	0.589221	0.583849	0.0192215	0.0246292	-0.00537251	chr20	42142784	-	L3MBTL1	6465	chr20:42143210-42143591	N_Shore	L3MBTL;L3MBTL	TSS1500;TSS1500	TRUE
cg09926418	-0.0222636	1.07009	-0.395964	0.692541	0.95489	-5.66723	0.673483	0.676361	0.0455162	0.0480132	0.00287775	0.615943	0.611001	0.0202824	0.0146734	-0.00494194	chr14	101292392	-	RTL1	58792	chr14:101292043-101292709	Island	MEG3;MEG3;MEG3	TSS200;TSS200;TSS200	TRUE
cg23176399	0.0234765	0.797456	0.395758	0.692692	0.954909	-5.6673	0.634908	0.632549	0.0565832	0.0521553	-0.00235871	0.590755	0.5882	0.0251304	0.0197945	-0.00255448	chr14	101292643	-	RTL1	58541	chr14:101292043-101292709	Island	MEG3;MEG3;MEG3	Body;Body;Body	TRUE
cg13605615	0.0208619	0.0221476	0.391896	0.69554	0.955626	-5.66868	0.516096	0.49933	0.0416875	0.0535056	-0.0167661	0.492544	0.483285	0.0295091	0.0333495	-0.0092595	chr1	68517255	-	DIRAS3	59	chr1:68517254-68517474	Island	DIRAS3	TSS1500	TRUE
cg09772382	0.0132964	0.504047	0.389331	0.697433	0.956003	-5.66958	0.590206	0.584556	0.0325813	0.0306712	-0.00565049	0.594527	0.589993	0.0173247	0.0163177	-0.00453374	chr20	57463775	-	GNAS	36007	chr20:57463652-57467739	Island	GNAS;GNAS;GNAS;GNAS	3'UTR;3'UTR;TSS1500;Body	TRUE
cg23476401	-0.0291687	1.20849	-0.387874	0.698509	0.956215	-5.67009	0.686397	0.697277	0.0689184	0.061016	0.0108804	0.615579	0.606198	0.0406156	0.0427873	-0.00938063	chr11	2020296	+	MRPL23	51789	chr11:2019565-2019863	S_Shore	H19	TSS1500	TRUE
cg02317907	0.0276391	1.02138	0.386313	0.699663	0.956393	-5.67064	0.672896	0.664564	0.0493804	0.0670156	-0.00833143	0.634115	0.630732	0.0326624	0.0314817	-0.00338341	chr1	68515788	+	DIRAS3	1526	chr1:68516236-68516473	N_Shore	DIRAS3	5'UTR	TRUE
cg16111924	-0.0294979	-0.591935	-0.386005	0.699891	0.956452	-5.67074	0.402625	0.400848	0.0655044	0.0739988	-0.00177754	0.301045	0.294324	0.0557579	0.0576856	-0.0067208	chr7	138348981	+	SVOPL	14843	chr7:138348962-138349444	Island	SVOPL;SVOPL	Body;TSS200	TRUE
cg19803984	0.014653	0.0109881	0.383331	0.701869	0.956712	-5.67167	0.509089	0.49908	0.0289036	0.0393436	-0.0100094	0.459932	0.451618	0.0253737	0.0269818	-0.00831438	chr15	25068790	+	SNRPN	-4		OpenSea	SNRPN;SNRPN;SNRPN	TSS200;TSS200;TSS200	TRUE
cg17079325	-0.0129613	0.744215	-0.37881	0.705218	0.957329	-5.67322	0.628203	0.624779	0.0276076	0.0295593	-0.00342336	0.61719	0.617044	0.0161604	0.0156361	-0.000146684	chr7	130131480	+	MEST	-454	chr7:130130739-130133111	Island	MEST;MEST;MEST;MESTIT1	TSS1500;5'UTR;5'UTR;TSS1500	TRUE
cg19140375	0.0454967	-0.06786	0.378612	0.705365	0.95737	-5.67329	0.499126	0.485565	0.0985518	0.112864	-0.0135616	0.493108	0.492302	0.0578841	0.0511941	-0.00080661	chr20	57426274	-	GNAS	-1495	chr20:57426729-57427047	N_Shore	GNAS;GNASAS	3'UTR;TSS1500	TRUE
cg22159025	0.0278047	0.507722	0.374483	0.708429	0.958091	-5.67469	0.589706	0.583521	0.0650218	0.0722293	-0.00618511	0.569064	0.564454	0.0377907	0.0368279	-0.00460998	chr15	25201020	-	SNURF	886	chr15:25200035-25201054	Island	SNRPN;SNRPN;SNRPN;SNRPN;SNURF;SNURF;SNRPN	5'UTR;5'UTR;5'UTR;5'UTR;Body;Body;5'UTR	TRUE
cg26711395	-0.0203439	1.52867	-0.373499	0.70916	0.958258	-5.67503	0.739817	0.741012	0.0375141	0.040095	0.00119409	0.657181	0.652814	0.0195379	0.0158636	-0.00436656	chr20	57430133	+	GNAS	2365	chr20:57429024-57431239	Island	GNAS;GNAS;GNAS;GNAS;GNAS	1stExon;1stExon;1stExon;3'UTR;5'UTR	NA
cg22601123	0.0288635	0.602327	0.370105	0.711684	0.958698	-5.67617	0.599669	0.600884	0.0777969	0.0730083	0.00121568	0.575577	0.574004	0.0418774	0.0457925	-0.00157308	chr20	42142995	-	L3MBTL1	6676	chr20:42143210-42143591	N_Shore	L3MBTL;L3MBTL	TSS200;TSS200	TRUE
cg07284407	-0.0222143	0.878559	-0.364612	0.715774	0.959388	-5.67799	0.648315	0.645286	0.0632595	0.0542996	-0.00302871	0.5658	0.562425	0.0260002	0.0222984	-0.00337492	chr20	57429858	+	GNAS	2090	chr20:57429024-57431239	Island	GNAS;GNAS;GNAS	1stExon;1stExon;3'UTR	TRUE
cg23234999	0.0319117	1.95426	0.364189	0.71609	0.959476	-5.67812	0.794942	0.787528	0.0512037	0.0600483	-0.0074141	0.815571	0.815296	0.0430032	0.0490564	-0.000274905	chr15	23811205	+	MKRN3	752		OpenSea	MKRN3	1stExon	TRUE
cg20126878	-0.0168425	0.647455	-0.361984	0.717734	0.959849	-5.67885	0.611628	0.608736	0.0396669	0.0450109	-0.00289208	0.588216	0.588873	0.020623	0.0193505	0.000656279	chr20	57464571	+	GNAS	36803	chr20:57463652-57467739	Island	GNAS;GNAS;GNAS;GNAS	3'UTR;Body;3'UTR;Body	TRUE
cg14765818	-0.0184862	0.876622	-0.360406	0.718912	0.960022	-5.67936	0.647925	0.64525	0.0395541	0.0458884	-0.00267477	0.652468	0.650934	0.0349785	0.0431043	-0.00153378	chr20	36148954	-	NNAT	-663	chr20:36148603-36150136	Island	BLCAP;BLCAP;BLCAP;BLCAP;NNAT;NNAT;BLCAP	5'UTR;5'UTR;5'UTR;5'UTR;TSS1500;TSS1500;5'UTR	TRUE
cg16744228	-0.0175481	0.692942	-0.357955	0.720743	0.960334	-5.68015	0.618589	0.616388	0.0365888	0.0472958	-0.00220023	0.586772	0.584729	0.0162525	0.0149654	-0.00204344	chr15	25200113	-	SNURF	-22	chr15:25200035-25201054	Island	SNRPN;SNURF;SNURF;SNURF;SNRPN;SNRPN;SNRPN;SNRPN	TSS200;TSS200;5'UTR;1stExon;5'UTR;5'UTR;5'UTR;5'UTR	NA
cg27417677	-0.0317928	1.28574	-0.357354	0.721192	0.960369	-5.68035	0.696314	0.707528	0.0660835	0.073118	0.0112142	0.608985	0.609375	0.0275624	0.026223	0.000389314	chr7	130130918	+	MEST	-1016	chr7:130130739-130133111	Island	MESTIT1;MEST;MEST;MEST	Body;TSS1500;5'UTR;TSS1500	TRUE
cg27653667	-0.0395304	-0.977195	-0.356882	0.721545	0.960436	-5.6805	0.336042	0.345844	0.0862341	0.0980755	0.0098019	0.391669	0.387268	0.0433824	0.0347364	-0.00440083	chr7	50850755	+	GRB10	-50706	chr7:50849752-50850871	Island	GRB10	5'UTR	NA
cg23605670	-0.0262896	1.41463	-0.356359	0.721935	0.960521	-5.68067	0.725614	0.722405	0.0499107	0.0595422	-0.00320922	0.66407	0.654962	0.0373899	0.0397512	-0.00910828	chr20	36148672	+	NNAT	-945	chr20:36148603-36150136	Island	BLCAP;BLCAP;BLCAP;BLCAP;NNAT;NNAT;BLCAP	5'UTR;5'UTR;5'UTR;5'UTR;TSS1500;TSS1500;5'UTR	TRUE
cg22678136	0.0472163	-0.685836	0.355318	0.722714	0.960692	-5.681	0.398805	0.387072	0.118592	0.117327	-0.0117334	0.445786	0.438408	0.0700591	0.0760376	-0.00737789	chr15	25093521	+	SNRPN	24728	chr15:25093191-25093582	Island	SNRPN;SNRPN;SNRPN	5'UTR;5'UTR;5'UTR	TRUE
cg18506672	-0.0278235	0.597174	-0.35138	0.725661	0.961095	-5.68226	0.596146	0.601274	0.0792642	0.0745115	0.00512876	0.518452	0.514699	0.0328943	0.0236774	-0.00375328	chr15	25200253	-	SNURF	119	chr15:25200035-25201054	Island	SNRPN;SNRPN;SNRPN;SNRPN;SNURF;SNURF;SNRPN	5'UTR;5'UTR;5'UTR;5'UTR;Body;Body;5'UTR	TRUE
cg25755905	0.016291	0.0177581	0.345452	0.730107	0.961905	-5.68412	0.508007	0.50116	0.0337747	0.0477487	-0.00684714	0.47238	0.468763	0.0175072	0.0166159	-0.00361727	chr1	68516138	-	DIRAS3	1176	chr1:68516236-68516473	N_Shore	DIRAS3	5'UTR	TRUE
cg26401390	-0.019365	0.450648	-0.34472	0.730656	0.96205	-5.68435	0.57799	0.576013	0.0537601	0.0508342	-0.00197711	0.543091	0.541521	0.0240449	0.0221601	-0.00157036	chr11	2154638	+	IGF2	7830	chr11:2154033-2154387	S_Shore	INS-IGF2;IGF2;IGF2;IGF2	Body;Body;Body;Body	TRUE
cg00267746	-0.028019	0.129389	-0.343506	0.731567	0.962206	-5.68473	0.518693	0.524854	0.0681335	0.0846312	0.00616105	0.55163	0.553999	0.0195903	0.0191293	0.00236906	chr20	57463984	-	GNAS	36216	chr20:57463652-57467739	Island	GNAS;GNAS;GNAS;GNAS	3'UTR;TSS200;3'UTR;Body	TRUE
cg26811638	0.0257691	-0.43577	0.342968	0.731972	0.962251	-5.68489	0.432024	0.425118	0.0602643	0.0751186	-0.00690604	0.440121	0.428835	0.0447904	0.0487311	-0.0112856	chr20	57427493	+	GNAS	-276	chr20:57427691-57427995	N_Shore	GNAS;GNAS;GNAS	TSS1500;TSS1500;3'UTR	TRUE
cg26469586	-0.0154145	0.54982	-0.341509	0.733068	0.962484	-5.68534	0.595187	0.592838	0.0413677	0.0406551	-0.00234881	0.568967	0.567579	0.0227488	0.0226281	-0.00138842	chr11	2019626	+	MRPL23	51119	chr11:2019565-2019863	Island	H19	TSS1500	TRUE
cg10065153	-0.0187755	0.288973	-0.341167	0.733325	0.96255	-5.68545	0.545874	0.550904	0.0564769	0.0540665	0.0050296	0.564815	0.563212	0.0340686	0.0293864	-0.00160342	chr14	101291602	+	RTL1	59582	chr14:101292043-101292709	N_Shore	MEG3;MEG3;MEG3	TSS1500;TSS1500;TSS1500	TRUE
cg12862537	-0.0275083	1.37718	-0.340567	0.733776	0.962616	-5.68563	0.722743	0.715452	0.0601304	0.0698218	-0.00729152	0.658716	0.652736	0.0425682	0.0500086	-0.00597979	chr20	36148679	+	NNAT	-938	chr20:36148603-36150136	Island	BLCAP;BLCAP;BLCAP;BLCAP;NNAT;NNAT;BLCAP	5'UTR;5'UTR;5'UTR;5'UTR;TSS1500;TSS1500;5'UTR	TRUE
cg09150232	-0.0351388	1.92318	-0.328391	0.742949	0.964284	-5.68931	0.779027	0.785043	0.0639057	0.0785488	0.00601644	0.67149	0.671363	0.050489	0.0547843	-0.000127227	chr7	50849639	+	GRB10	-49590	chr7:50849752-50850871	N_Shore	GRB10	5'UTR	TRUE
cg21330323	-0.0102399	0.0760366	-0.327912	0.743311	0.964296	-5.68945	0.515275	0.512288	0.0278439	0.0286187	-0.00298674	0.538695	0.538548	0.016721	0.0154264	-0.000147055	chr20	57414596	-	GNAS	-13173	chr20:57414595-57414896	Island	GNASAS;GNAS	Body;TSS200	TRUE
cg05020125	-0.0173979	-0.500704	-0.323648	0.746532	0.964831	-5.6907	0.409638	0.417303	0.0562066	0.0478122	0.00766481	0.402484	0.393738	0.0402011	0.0335716	-0.00874591	chr8	37605552	-	ERLIN2	11408		OpenSea	LOC728024;ERLIN2	TSS200;Body	TRUE
cg18678645	0.102325	-0.678185	0.323336	0.746768	0.964831	-5.69079	0.437849	0.429653	0.227068	0.226946	-0.00819625	0.394962	0.38758	0.186771	0.187848	-0.00738265	chr5	135416331	-	TGFBI	51748	chr5:135416204-135416475	Island	MIR886	TSS200	TRUE
cg06781532	0.0266839	0.360498	0.322916	0.747086	0.964859	-5.69092	0.573717	0.556488	0.0584342	0.0821997	-0.017229	0.563716	0.551973	0.0377348	0.0444749	-0.0117431	chr22	42077939	-	NHP2L1	6946	chr22:42078060-42078549	N_Shore	NHP2L1;NHP2L1	Body;Body	TRUE
cg24027317	-0.0163463	0.314168	-0.322105	0.747699	0.964988	-5.69115	0.555013	0.553353	0.0463146	0.0510229	-0.00166036	0.512585	0.517707	0.0459122	0.0239385	0.00512147	chr16	3493641	-	NAA60	31	chr16:3493098-3493569	S_Shore	NAA60;ZNF597	TSS200;TSS200	NA
cg06100421	-0.0234263	0.794491	-0.317802	0.750957	0.965552	-5.69239	0.627183	0.633529	0.058829	0.0663546	0.00634556	0.530295	0.525616	0.025524	0.0206869	-0.0046788	chr7	130131136	-	MEST	-798	chr7:130130739-130133111	Island	MESTIT1;MEST;MEST;MEST	TSS200;TSS1500;TSS200;5'UTR	TRUE
cg03821543	0.0193964	0.750044	0.314832	0.753207	0.965947	-5.69324	0.629753	0.623864	0.0627617	0.0536849	-0.00588938	0.596107	0.588301	0.0518268	0.0238934	-0.00780651	chr20	57463925	+	GNAS	36157	chr20:57463652-57467739	Island	GNAS;GNAS;GNAS;GNAS	3'UTR;3'UTR;TSS1500;Body	TRUE
cg03996735	0.0186095	1.8579	0.313121	0.754505	0.966149	-5.69373	0.783424	0.780135	0.0380297	0.0426485	-0.00328882	0.780319	0.776042	0.0278614	0.0296581	-0.00427691	chr11	2020104	+	MRPL23	51597	chr11:2017459-2018253	S_Shore	H19	TSS1500	TRUE
cg04142555	0.0176546	0.460345	0.312702	0.754823	0.966213	-5.69384	0.580277	0.577359	0.0508571	0.0534272	-0.00291774	0.528772	0.522796	0.0328491	0.0307856	-0.00597555	chr15	23892656	-	MAGEL2	-1482		OpenSea	MAGEL2	1stExon	TRUE
cg08560373	0.0365432	-0.913904	0.31069	0.75635	0.966345	-5.69441	0.366386	0.348751	0.0993207	0.103476	-0.017635	0.334458	0.328905	0.072158	0.0683106	-0.00555304	chr15	25123381	+	SNRPN	54588	chr15:25123357-25123708	Island	SNRPN;SNRPN;SNRPN;SNRPN	5'UTR;5'UTR;5'UTR;5'UTR	TRUE
cg00765653	-0.0129744	0.489164	-0.309749	0.757064	0.966445	-5.69467	0.587866	0.581678	0.0391903	0.0407161	-0.00618794	0.589285	0.583611	0.018131	0.0182158	-0.00567458	chr20	57415144	-	GNAS	-12625	chr20:57415135-57417153	Island	GNASAS;GNAS;GNAS	Body;1stExon;5'UTR	TRUE
cg23342787	-0.0132634	1.52474	-0.30949	0.757261	0.966482	-5.69474	0.738941	0.741642	0.0286854	0.0320878	0.00270095	0.661933	0.656159	0.0203563	0.0172617	-0.00577408	chr7	94286294	+	PEG10	658	chr7:94284858-94286527	Island	SGCE;PEG10;SGCE;PEG10;SGCE	TSS1500;5'UTR;TSS1500;5'UTR;TSS1500	TRUE
cg18552939	-0.0395766	-1.33005	-0.308401	0.758089	0.966588	-5.69505	0.292578	0.295971	0.0902063	0.102966	0.0033931	0.319401	0.320245	0.0443188	0.0401214	0.000843499	chr15	23932620	-	NDN	-171	chr15:23931559-23932547	S_Shore	NDN	TSS200	TRUE
cg05558390	-0.0269206	0.23457	-0.305106	0.760593	0.96705	-5.69596	0.534081	0.542502	0.088022	0.0871549	0.00842109	0.487259	0.484324	0.0264351	0.0226817	-0.00293427	chr20	57415377	+	GNAS	-12392	chr20:57415135-57417153	Island	GNASAS;GNAS	Body;1stExon	TRUE
cg14088957	0.0231396	0.427196	0.301555	0.763295	0.967539	-5.69693	0.572356	0.572078	0.0566771	0.0762949	-0.000278211	0.489929	0.4872	0.0205292	0.0196401	-0.0027293	chr7	130131085	-	MEST	-849	chr7:130130739-130133111	Island	MESTIT1;MEST;MEST;MEST	TSS200;TSS1500;TSS200;5'UTR	TRUE
cg17819168	0.0275474	1.16409	0.296946	0.766806	0.967974	-5.69818	0.682407	0.688	0.073629	0.0790106	0.00559324	0.681317	0.685439	0.0477385	0.0498169	0.004122	chr15	23807180	-	MKRN3	-3274		OpenSea			TRUE
cg08291000	0.0242227	0.80982	0.291387	0.771048	0.968587	-5.69965	0.635923	0.633106	0.0624873	0.0770412	-0.0028169	0.52396	0.515892	0.0274604	0.0207473	-0.00806795	chr7	94285960	+	PEG10	324	chr7:94284858-94286527	Island	SGCE;PEG10;SGCE;PEG10;SGCE	TSS1500;5'UTR;TSS1500;5'UTR;TSS1500	TRUE
cg02722214	-0.019142	0.978372	-0.290309	0.771872	0.968686	-5.69993	0.6578	0.661752	0.0446652	0.0484315	0.00395209	0.744716	0.734216	0.0293031	0.0362007	-0.0104994	chr10	121578137	-	MCMBP	54129	chr10:121577529-121578385	Island	INPP5F;INPP5F	Body;TSS1500	TRUE
cg22807877	-0.0203397	0.670341	-0.28934	0.772612	0.96879	-5.70019	0.616324	0.61061	0.063396	0.0641007	-0.00571329	0.501414	0.499912	0.032899	0.0210383	-0.00150193	chr8	141110900	-	C8orf17	167485	chr8:141107837-141110984	Island	TRAPPC9;TRAPPC9	Body;Body	TRUE
cg14432018	0.0167579	1.09661	0.288881	0.772963	0.96879	-5.70031	0.685375	0.677078	0.0465961	0.0488721	-0.00829785	0.607069	0.602325	0.0255157	0.0197546	-0.00474327	chr15	23892770	-	MAGEL2	-1596		OpenSea	MAGEL2	1stExon	TRUE
cg00732970	0.0196205	0.197111	0.286819	0.774539	0.968979	-5.70084	0.538375	0.531309	0.0567026	0.069976	-0.00706615	0.467868	0.460343	0.0229169	0.023088	-0.00752502	chr20	57414162	+	GNAS	-13607	chr20:57414595-57414896	N_Shore	GNASAS;GNAS	Body;TSS1500	TRUE
cg16349612	0.0129478	0.692192	0.285438	0.775595	0.969115	-5.7012	0.620046	0.615642	0.0360208	0.0428111	-0.00440376	0.55958	0.55727	0.0207921	0.0204419	-0.00230971	chr7	50849723	-	GRB10	-49674	chr7:50849752-50850871	N_Shore	GRB10	5'UTR	TRUE
cg14873490	0.0110003	0.50634	0.283508	0.777071	0.969408	-5.7017	0.587148	0.586153	0.0312575	0.0363657	-0.000995111	0.532658	0.531124	0.0229718	0.0131576	-0.00153408	chr7	94286304	-	PEG10	668	chr7:94284858-94286527	Island	SGCE;PEG10;SGCE;PEG10;SGCE	TSS1500;5'UTR;TSS1500;5'UTR;TSS1500	TRUE
cg27393730	-0.0204942	0.00358477	-0.283172	0.777329	0.969435	-5.70178	0.499377	0.501372	0.0595457	0.0709185	0.00199552	0.420332	0.417319	0.0325531	0.0278722	-0.00301295	chr7	94285951	+	PEG10	315	chr7:94284858-94286527	Island	SGCE;PEG10;SGCE;PEG10;SGCE	TSS1500;5'UTR;TSS1500;5'UTR;TSS1500	TRUE
cg15576576	0.0285484	0.756545	0.281438	0.778657	0.969728	-5.70222	0.637654	0.623318	0.0506533	0.0852446	-0.0143363	0.604113	0.59653	0.0204196	0.0722904	-0.00758286	chr19	54040818	-	ZNF331	16541	chr19:54040812-54041857	Island	ZNF331;ZNF331	TSS1500;5'UTR	TRUE
cg11532302	0.0199179	0.650522	0.279237	0.780343	0.969939	-5.70278	0.61095	0.60902	0.0510981	0.069609	-0.0019304	0.608549	0.604761	0.0291127	0.0305717	-0.00378811	chr6	144329789	+	PLAGL1	-39675	chr6:144328916-144329847	Island	HYMAI;PLAGL1;PLAGL1;PLAGL1;PLAGL1;PLAGL1;PLAGL1;PLAGL1;PLAGL1	Body;TSS1500;TSS1500;5'UTR;TSS1500;TSS1500;TSS1500;5'UTR;TSS1500	TRUE
cg01656470	0.0215012	2.01954	0.277671	0.781543	0.970156	-5.70317	0.800736	0.796341	0.0409627	0.0528626	-0.00439532	0.652636	0.646575	0.0339811	0.0250625	-0.00606077	chr19	57350096	+	PEG3	1968	chr19:57349997-57350470	Island	PEG3;PEG3;ZIM2;PEG3;PEG3;ZIM2;ZIM2	5'UTR;5'UTR;5'UTR;5'UTR;5'UTR;5'UTR;5'UTR	TRUE
cg11480267	0.015768	0.295157	0.276016	0.782812	0.970373	-5.70359	0.554934	0.548668	0.0503273	0.0572063	-0.00626586	0.551355	0.55337	0.0520657	0.0447137	0.00201559	chr20	57463503	-	GNAS	35735	chr20:57463652-57467739	N_Shore	GNAS;GNAS;GNAS;GNAS	3'UTR;3'UTR;TSS1500;Body	TRUE
cg20554943	-0.0194474	0.156276	-0.273329	0.784874	0.970616	-5.70425	0.523707	0.527751	0.0713946	0.0684929	0.00404397	0.521343	0.523243	0.035701	0.0288283	0.00190064	chr20	57429025	+	GNAS	1257	chr20:57429024-57431239	Island	GNAS;GNAS;GNAS;GNAS;GNAS	1stExon;1stExon;1stExon;3'UTR;5'UTR	NA
cg17652507	0.024627	1.55049	0.270606	0.786965	0.970995	-5.70492	0.741446	0.739418	0.0572544	0.070289	-0.00202861	0.634974	0.636775	0.0333591	0.0242294	0.00180092	chr20	57463653	+	GNAS	35885	chr20:57463652-57467739	Island	GNAS;GNAS;GNAS;GNAS	3'UTR;3'UTR;TSS1500;Body	TRUE
cg21808053	-0.0188912	-0.0807135	-0.26978	0.787599	0.971104	-5.70512	0.485107	0.486692	0.050569	0.0718515	0.00158471	0.484494	0.476202	0.0290429	0.0312146	-0.00829242	chr1	68513063	+	DIRAS3	4251	chr1:68512643-68513005	S_Shore	DIRAS3	5'UTR	TRUE
cg20091959	-0.0186505	0.64184	-0.269157	0.788077	0.971202	-5.70527	0.609993	0.607058	0.0506824	0.0669748	-0.00293557	0.553483	0.547883	0.0174221	0.0206783	-0.00560015	chr20	42142451	-	L3MBTL1	6132	chr20:42143210-42143591	N_Shore	L3MBTL;L3MBTL	TSS1500;TSS1500	TRUE
cg22290117	0.0210017	0.669447	0.268237	0.788785	0.971363	-5.7055	0.622922	0.607332	0.0611429	0.0770821	-0.01559	0.581644	0.575099	0.0483163	0.0433263	-0.0065451	chr20	57427173	+	GNAS	-596	chr20:57427691-57427995	N_Shore	GNAS;GNAS;GNAS;GNASAS	TSS1500;TSS1500;3'UTR;TSS1500	TRUE
cg14482474	-0.0180074	0.689218	-0.265875	0.790601	0.971559	-5.70607	0.612798	0.616242	0.0543774	0.0637593	0.00344497	0.556022	0.552479	0.0197189	0.0157613	-0.00354254	chr20	57426383	-	GNAS	-1386	chr20:57426729-57427047	N_Shore	GNAS;GNASAS	3'UTR;TSS1500	TRUE
cg21625881	-0.0128645	0.914393	-0.265575	0.790831	0.971597	-5.70614	0.65134	0.652527	0.0449506	0.0402442	0.00118707	0.637788	0.636183	0.016503	0.0136753	-0.00160503	chr20	57430313	+	GNAS	2545	chr20:57429024-57431239	Island	GNAS;GNAS;GNAS	1stExon;1stExon;3'UTR	TRUE
cg22943498	-0.0289561	2.00061	-0.265435	0.790939	0.971617	-5.70617	0.793617	0.790912	0.0789007	0.0762044	-0.00270507	0.801373	0.799806	0.0324377	0.032958	-0.00156718	chr20	36148928	+	NNAT	-689	chr20:36148603-36150136	Island	BLCAP;BLCAP;BLCAP;BLCAP;NNAT;NNAT;BLCAP	5'UTR;5'UTR;5'UTR;5'UTR;TSS1500;TSS1500;5'UTR	TRUE
cg20213508	0.0140649	1.12446	0.265368	0.790991	0.971617	-5.70619	0.690994	0.680947	0.0445949	0.0430097	-0.0100467	0.672567	0.669734	0.0281126	0.0298773	-0.00283289	chr20	57463325	-	GNAS	35557	chr20:57463652-57467739	N_Shore	GNAS;GNAS;GNAS;GNAS	3'UTR;3'UTR;TSS1500;Body	TRUE
cg27027803	-0.0130652	0.876928	-0.263603	0.792349	0.971816	-5.70661	0.645624	0.646592	0.0429388	0.042905	0.000968702	0.644022	0.642857	0.0138636	0.0171475	-0.00116476	chr20	57464742	-	GNAS	36974	chr20:57463652-57467739	Island	GNAS;GNAS;GNAS;GNAS	3'UTR;Body;3'UTR;Body	TRUE
cg27545611	-0.0255051	0.853042	-0.262381	0.79329	0.971903	-5.7069	0.646064	0.637212	0.0752211	0.0911427	-0.00885229	0.64781	0.644251	0.0306269	0.0320768	-0.00355863	chr1	68517177	-	DIRAS3	137	chr1:68517254-68517474	N_Shore	DIRAS3	TSS1500	TRUE
cg02177317	-0.014839	1.6555	-0.262215	0.793417	0.971928	-5.70694	0.762152	0.755475	0.0265506	0.0521506	-0.00667695	0.752518	0.739159	0.0198159	0.0382008	-0.0133586	chr20	42142699	+	L3MBTL1	6380	chr20:42143210-42143591	N_Shore	L3MBTL;L3MBTL	TSS1500;TSS1500	TRUE
cg25359645	0.0140907	0.472308	0.261886	0.79367	0.971955	-5.70702	0.58274	0.579304	0.0456397	0.0517187	-0.00343598	0.520916	0.516123	0.0207128	0.0177761	-0.0047932	chr20	30134929	+	HM13	32699	chr20:30135076-30135292	N_Shore	HM13;HM13;HM13;PSIMCT-1	Body;Body;Body;TSS1500	TRUE
cg03908391	0.0198522	0.8536	0.259963	0.795152	0.972266	-5.70747	0.65259	0.636522	0.066704	0.0717559	-0.0160679	0.660172	0.649542	0.0424508	0.0403961	-0.0106296	chr20	57427170	+	GNAS	-599	chr20:57427691-57427995	N_Shore	GNAS;GNAS;GNAS;GNASAS	TSS1500;TSS1500;3'UTR;TSS1500	TRUE
cg12903171	-0.0306818	0.0795889	-0.259623	0.795414	0.972299	-5.70755	0.514334	0.514858	0.125192	0.107434	0.000524305	0.515958	0.511475	0.030249	0.0280254	-0.00448307	chr7	50850564	+	GRB10	-50515	chr7:50849752-50850871	Island	GRB10	5'UTR	TRUE
cg08587534	-0.0167414	0.0455884	-0.259507	0.795503	0.972308	-5.70758	0.507614	0.508003	0.0556872	0.0618935	0.000388453	0.512504	0.515696	0.0378603	0.0358909	0.00319163	chr20	57427503	+	GNAS	-266	chr20:57427691-57427995	N_Shore	GNAS;GNAS;GNAS	TSS1500;TSS1500;3'UTR	TRUE
cg15886040	-0.0144486	0.810125	-0.258975	0.795912	0.972361	-5.7077	0.636555	0.635002	0.0508244	0.0481248	-0.00155284	0.597939	0.589833	0.0300939	0.034924	-0.0081067	chr11	2019606	+	MRPL23	51099	chr11:2019565-2019863	Island	H19	TSS1500	TRUE
cg26997085	-0.0143898	0.338269	-0.258904	0.795967	0.972387	-5.70772	0.566545	0.554274	0.0430188	0.0568399	-0.0122707	0.485754	0.478286	0.0246758	0.0188861	-0.00746804	chr7	94286110	-	PEG10	474	chr7:94284858-94286527	Island	SGCE;PEG10;SGCE;PEG10;SGCE	TSS1500;5'UTR;TSS1500;5'UTR;TSS1500	TRUE
cg20365618	0.0114965	0.467909	0.25543	0.798645	0.972726	-5.70852	0.581966	0.578904	0.0384922	0.0405228	-0.00306167	0.609075	0.607715	0.0236977	0.0299115	-0.00136027	chr10	121578384	+	MCMBP	53882	chr10:121577529-121578385	Island	INPP5F;INPP5F	Body;TSS1500	TRUE
cg20646939	0.011684	0.308748	0.254649	0.799248	0.972765	-5.7087	0.554488	0.552314	0.0381258	0.0453418	-0.00217389	0.511431	0.508709	0.0211869	0.0178699	-0.00272217	chr19	54040774	-	ZNF331	16497	chr19:54040812-54041857	N_Shore	ZNF331;ZNF331	TSS1500;5'UTR	TRUE
cg14660776	0.0332493	0.376971	0.252387	0.800993	0.973097	-5.70922	0.569761	0.55993	0.123617	0.119041	-0.0098315	0.512803	0.509853	0.0183348	0.0191709	-0.00295008	chr20	57426138	-	GNAS	-1631	chr20:57426729-57427047	N_Shore	GNASAS;GNAS	TSS200;3'UTR	TRUE
cg13101072	-0.0141663	0.82536	-0.246026	0.805907	0.973859	-5.71065	0.64097	0.636548	0.0521178	0.0502416	-0.00442147	0.588568	0.590613	0.0307638	0.0215384	0.00204512	chr6	3849818	+	FAM50B	199	chr6:3849271-3851048	Island	FAM50B	5'UTR	TRUE
cg05277165	-0.00958169	0.55573	-0.245011	0.806691	0.974023	-5.71087	0.597735	0.593489	0.0289346	0.0371757	-0.00424628	0.553762	0.546735	0.0162072	0.0153379	-0.00702731	chr7	94285814	+	PEG10	178	chr7:94284858-94286527	Island	SGCE;PEG10;PEG10;PEG10;SGCE;PEG10;SGCE	TSS1500;5'UTR;1stExon;1stExon;TSS1500;5'UTR;TSS1500	TRUE
cg18644235	-0.0165582	1.10065	-0.243493	0.807865	0.974272	-5.71121	0.678648	0.679421	0.0501319	0.0576762	0.000772952	0.653235	0.645318	0.0309067	0.0297986	-0.00791677	chr19	57352746	+	ZIM2	-650	chr19:57351283-57351995	S_Shore	PEG3;PEG3;ZIM2;ZIM2;PEG3;ZIM2;MIMT1;PEG3	TSS1500;TSS1500;TSS1500;TSS1500;TSS1500;TSS1500;Body;TSS1500	TRUE
cg13165070	-0.0150289	-0.729946	-0.237115	0.812803	0.974976	-5.71259	0.377576	0.377854	0.0672235	0.0559574	0.000277462	0.328928	0.328173	0.0446763	0.0404653	-0.000754353	chr11	2154113	-	IGF2	8355	chr11:2154033-2154387	Island	INS-IGF2;IGF2;IGF2;IGF2	Body;3'UTR;3'UTR;3'UTR	TRUE
cg04975775	-0.0163827	1.20733	-0.236299	0.813435	0.975113	-5.71277	0.696176	0.694525	0.0626288	0.0542648	-0.00165035	0.653215	0.642962	0.0318201	0.0374387	-0.0102526	chr11	2019587	+	MRPL23	51080	chr11:2019565-2019863	Island	H19	TSS1500	TRUE
cg06410284	0.0134458	-0.0167916	0.233954	0.815253	0.975391	-5.71326	0.501284	0.49555	0.0428342	0.0585242	-0.00573389	0.485129	0.489108	0.0445425	0.0301547	0.00397915	chr16	3493133	-	ZNF597	409	chr16:3493098-3493569	Island	ZNF597;NAT15	Body;TSS1500	TRUE
cg16492735	-0.0116223	1.07229	-0.231214	0.817377	0.975566	-5.71384	0.676855	0.676046	0.035378	0.045812	-0.000808928	0.608973	0.601513	0.0250145	0.0198247	-0.00746001	chr7	94286208	-	PEG10	572	chr7:94284858-94286527	Island	SGCE;PEG10;SGCE;PEG10;SGCE	TSS1500;5'UTR;TSS1500;5'UTR;TSS1500	TRUE
cg15284719	0.011693	0.123194	0.230883	0.817634	0.975566	-5.71391	0.53047	0.518234	0.0254222	0.0501297	-0.0122365	0.518026	0.504559	0.0197324	0.0441929	-0.0134671	chr22	42078388	-	NHP2L1	6497	chr22:42078060-42078549	Island	NHP2L1;NHP2L1;NHP2L1	Body;1stExon;5'UTR	TRUE
cg08263357	0.0157251	0.752791	0.223237	0.823572	0.976472	-5.71548	0.629231	0.624632	0.0455011	0.0696775	-0.00459913	0.610982	0.609368	0.0260116	0.0275697	-0.00161449	chr6	144329780	+	PLAGL1	-39666	chr6:144328916-144329847	Island	HYMAI;PLAGL1;PLAGL1;PLAGL1;PLAGL1;PLAGL1;PLAGL1;PLAGL1;PLAGL1	Body;TSS1500;TSS1500;5'UTR;TSS1500;TSS1500;TSS1500;5'UTR;TSS1500	TRUE
cg17414107	-0.0146968	0.302749	-0.222656	0.824023	0.976524	-5.71559	0.555047	0.55014	0.0532583	0.0663182	-0.00490711	0.535286	0.527484	0.0597959	0.0537555	-0.00780213	chr20	57427830	+	GNAS	62	chr20:57427691-57427995	Island	GNAS;GNAS;GNAS	TSS1500;TSS1500;3'UTR	TRUE
cg10981598	-0.0166374	1.6879	-0.220896	0.825392	0.976727	-5.71594	0.759465	0.758358	0.0426404	0.0590148	-0.00110649	0.694835	0.684687	0.0358445	0.0405558	-0.0101477	chr20	36148699	+	NNAT	-918	chr20:36148603-36150136	Island	BLCAP;BLCAP;BLCAP;BLCAP;NNAT;NNAT;BLCAP	5'UTR;5'UTR;5'UTR;5'UTR;TSS1500;TSS1500;5'UTR	TRUE
cg12070746	-0.00894911	0.0903308	-0.218159	0.827521	0.977082	-5.71649	0.515089	0.515748	0.0338206	0.0396841	0.000658763	0.497803	0.495786	0.021028	0.0148234	-0.00201744	chr1	68516080	-	DIRAS3	1234	chr1:68516236-68516473	N_Shore	DIRAS3	5'UTR	TRUE
cg25657700	-0.014343	0.478632	-0.211838	0.832443	0.977883	-5.71771	0.584384	0.579762	0.045713	0.069784	-0.00462192	0.620161	0.623199	0.0434961	0.0441632	0.0030377	chr15	25123491	+	SNRPN	54698	chr15:25123357-25123708	Island	SNRPN;SNRPN;SNRPN;SNRPN	5'UTR;5'UTR;5'UTR;5'UTR	TRUE
cg27304369	-0.0168093	0.495889	-0.210966	0.833122	0.977969	-5.71788	0.584314	0.583441	0.0582875	0.0780819	-0.000872668	0.552669	0.550868	0.0488843	0.0448577	-0.00180083	chr20	57427483	+	GNAS	-286	chr20:57427691-57427995	N_Shore	GNAS;GNAS;GNAS	TSS1500;TSS1500;3'UTR	TRUE
cg02611863	-0.0178751	0.961391	-0.210767	0.833277	0.977988	-5.71792	0.657374	0.656256	0.0797779	0.0772764	-0.00111821	0.596255	0.583549	0.0293163	0.0358191	-0.0127064	chr20	42143096	-	L3MBTL1	6777	chr20:42143210-42143591	N_Shore	L3MBTL;L3MBTL;L3MBTL;L3MBTL	5'UTR;1stExon;1stExon;5'UTR	TRUE
cg06674062	0.0143737	0.239626	0.210727	0.833309	0.977989	-5.71792	0.545111	0.538966	0.0685965	0.0646772	-0.00614523	0.503027	0.499081	0.0201718	0.0160329	-0.00394531	chr7	94285887	-	PEG10	251	chr7:94284858-94286527	Island	SGCE;PEG10;PEG10;PEG10;SGCE;PEG10;SGCE	TSS1500;5'UTR;1stExon;1stExon;TSS1500;5'UTR;TSS1500	TRUE
cg03969797	-0.0283408	1.21392	-0.207641	0.835714	0.978343	-5.71851	0.690901	0.687185	0.0826906	0.119009	-0.00371575	0.682561	0.672195	0.0759537	0.0682198	-0.0103657	chr15	23810664	+	MKRN3	211		OpenSea	MKRN3;MKRN3	5'UTR;1stExon	NA
cg03141680	-0.0117334	0.312694	-0.206897	0.836295	0.978455	-5.71865	0.55418	0.553008	0.0483706	0.0564102	-0.00117232	0.59616	0.588109	0.0431744	0.0437082	-0.00805091	chr2	207125606	-	ZDBF2	-13781		OpenSea	GPR1-AS	Body	NA
cg04481923	0.0607351	-0.531019	0.204162	0.838428	0.978912	-5.71915	0.449402	0.444314	0.224105	0.227058	-0.0050881	0.421344	0.411637	0.197474	0.199017	-0.00970702	chr5	135416205	-	TGFBI	51622	chr5:135416204-135416475	Island	MIR886	Body	TRUE
cg26708559	-0.00919465	0.415733	-0.203923	0.838614	0.978941	-5.7192	0.572993	0.570346	0.0373018	0.0461216	-0.00264607	0.582904	0.579204	0.0178981	0.0156625	-0.00370042	chr7	130131730	+	MEST	-204	chr7:130130739-130133111	Island	MEST;MEST;MEST;MESTIT1	TSS1500;5'UTR;5'UTR;TSS1500	TRUE
cg02613624	-0.0124207	1.13413	-0.202654	0.839605	0.979036	-5.71943	0.686234	0.684088	0.0455241	0.0559108	-0.00214572	0.693634	0.689543	0.0394425	0.0342259	-0.00409079	chr11	2154386	+	IGF2	8082	chr11:2154033-2154387	Island	INS-IGF2;IGF2;IGF2;IGF2	Body;Body;Body;Body	TRUE
cg27182551	0.0102621	1.16556	0.201284	0.840675	0.979196	-5.71968	0.690359	0.690077	0.0436966	0.0402299	-0.000281811	0.735007	0.732843	0.0310995	0.0331993	-0.00216421	chr13	48892551	-	RB1	14641	chr13:48892635-48893857	N_Shore	RB1	Body	TRUE
cg01547550	0.0134683	0.227124	0.199912	0.841746	0.979395	-5.71993	0.545271	0.536719	0.0591157	0.0694173	-0.00855197	0.598331	0.59583	0.0266986	0.0292752	-0.00250108	chr1	68517454	-	DIRAS3	-141	chr1:68517254-68517474	Island	DIRAS3;GNG12-AS1	TSS1500;Body	NA
cg02501418	-0.0170158	1.33991	-0.197786	0.843407	0.979628	-5.72031	0.705015	0.715059	0.0569398	0.0748822	0.0100435	0.692884	0.680067	0.0285776	0.0303854	-0.0128167	chr7	130130740	-	MEST	-1194	chr7:130130739-130133111	Island	MESTIT1;MEST;MEST;MEST	Body;TSS1500;5'UTR;TSS1500	TRUE
cg09596866	-0.0211863	0.925692	-0.197768	0.843421	0.979628	-5.72031	0.642938	0.652826	0.0970253	0.0932693	0.00988794	0.554514	0.569026	0.058454	0.0394678	0.014512	chr16	3493336	+	ZNF597	206	chr16:3493098-3493569	Island	ZNF597;NAT15	5'UTR;TSS1500	TRUE
cg05960039	0.0143902	-1.30369	0.196297	0.844571	0.979792	-5.72057	0.296602	0.291481	0.0555062	0.062991	-0.00512104	0.41577	0.415572	0.017279	0.0161301	-0.000197939	chr20	57465123	+	GNAS	37355	chr20:57463652-57467739	Island	GNAS;GNAS;GNAS;GNAS;GNAS;GNAS;GNAS	3'UTR;TSS1500;Body;TSS1500;3'UTR;TSS1500;Body	TRUE
cg10767216	0.0180463	0.458967	0.195814	0.844949	0.979851	-5.72066	0.577341	0.576094	0.077955	0.0855558	-0.00124739	0.569406	0.563362	0.0409178	0.0490091	-0.00604404	chr7	130130187	-	MEST	-1747	chr7:130130739-130133111	N_Shore	MESTIT1;MEST;MEST	Body;5'UTR;TSS1500	TRUE
cg27460547	0.0110393	0.210836	0.195527	0.845173	0.979869	-5.72071	0.541072	0.534365	0.0506197	0.0575595	-0.00670652	0.500575	0.501092	0.0442766	0.0215328	0.000517526	chr16	3493681	-	NAA60	71	chr16:3493098-3493569	S_Shore	NAT15;NAT15;ZNF597	1stExon;5'UTR;TSS200	TRUE
cg10515315	0.00813803	0.444758	0.194834	0.845715	0.979959	-5.72083	0.5795	0.574665	0.037222	0.0380569	-0.00483551	0.536337	0.531607	0.0171435	0.0208077	-0.00473065	chr14	101290717	+	RTL1	60467	chr14:101290523-101290868	Island			TRUE
cg24215869	-0.0139881	-0.720629	-0.194532	0.845951	0.980005	-5.72089	0.384622	0.37822	0.0648754	0.0660158	-0.00640248	0.392767	0.390506	0.0374779	0.0385758	-0.00226111	chr15	23931940	+	NDN	510	chr15:23931559-23932547	Island	NDN	1stExon	NA
cg12551529	0.0134209	0.88515	0.194063	0.846318	0.980032	-5.72097	0.645826	0.646791	0.0649041	0.0587826	0.000964806	0.578133	0.575876	0.0218965	0.0188916	-0.0022573	chr19	54057916	-	ZNF331	33639	chr19:54057414-54058254	Island	ZNF331;ZNF331;ZNF331;ZNF331;ZNF331;ZNF331;ZNF331;ZNF331	TSS1500;1stExon;5'UTR;5'UTR;5'UTR;5'UTR;5'UTR;5'UTR	NA
cg21505509	-0.0153886	0.212322	-0.189657	0.849764	0.980438	-5.72173	0.536885	0.535816	0.0919369	0.0707231	-0.00106844	0.499409	0.487602	0.059814	0.0529439	-0.0118074	chr8	37605717	+	ERLIN2	11573		OpenSea	LOC728024;ERLIN2	TSS200;Body	TRUE
cg13431205	0.0148334	0.698914	0.186755	0.852036	0.980817	-5.72222	0.616027	0.61654	0.0799166	0.0687576	0.000513042	0.551044	0.546313	0.027363	0.0218421	-0.00473048	chr13	48893174	-	RB1	15264	chr13:48892635-48893857	Island	RB1	Body	TRUE
cg17091610	-0.0112414	0.798946	-0.185901	0.852705	0.980897	-5.72237	0.635531	0.632573	0.055883	0.0547487	-0.00295804	0.586612	0.58361	0.0183278	0.0210243	-0.00300242	chr20	42142484	+	L3MBTL1	6165	chr20:42143210-42143591	N_Shore	L3MBTL;L3MBTL	TSS1500;TSS1500	TRUE
cg02982753	-0.0128469	0.696935	-0.185824	0.852765	0.980897	-5.72238	0.619566	0.615389	0.0471723	0.0677089	-0.00417687	0.54328	0.541521	0.0184285	0.0161154	-0.00175881	chr14	101291410	+	RTL1	59774	chr14:101292043-101292709	N_Shore	MEG3;MEG3;MEG3	TSS1500;TSS1500;TSS1500	TRUE
cg27150681	0.00901226	0.984037	0.185744	0.852828	0.980897	-5.72239	0.66731	0.661328	0.0336127	0.0454313	-0.00598181	0.64901	0.644874	0.0171563	0.0222035	-0.00413604	chr4	89618861	+	NAP1L5	525		OpenSea	NAP1L5;HERC3	1stExon;Body	TRUE
cg21771834	-0.00662676	0.85292	-0.183362	0.854694	0.981177	-5.72279	0.639844	0.644325	0.0341176	0.0290126	0.00448145	0.585182	0.581572	0.0154452	0.0126899	-0.00361003	chr7	94286263	+	PEG10	627	chr7:94284858-94286527	Island	SGCE;PEG10;SGCE;PEG10;SGCE	TSS1500;5'UTR;TSS1500;5'UTR;TSS1500	TRUE
cg23742152	0.0178811	1.11575	0.17979	0.857494	0.981585	-5.72338	0.680164	0.67931	0.0914356	0.0887505	-0.000853874	0.634349	0.634067	0.0521869	0.0213304	-0.00028267	chr7	50849805	+	GRB10	-49756	chr7:50849752-50850871	Island	GRB10	5'UTR	TRUE
cg07105596	-0.018142	0.476848	-0.177382	0.859383	0.981808	-5.72376	0.582094	0.578962	0.074889	0.0978485	-0.00313168	0.540511	0.533997	0.0595104	0.0585099	-0.00651468	chr20	57427472	+	GNAS	-297	chr20:57427691-57427995	N_Shore	GNAS;GNAS;GNAS	TSS1500;TSS1500;3'UTR	TRUE
cg13096454	0.0132513	2.21834	0.177104	0.8596	0.981829	-5.72381	0.823722	0.817184	0.0404616	0.0493371	-0.00653793	0.84025	0.839523	0.0431192	0.0470738	-0.000726987	chr15	23810849	+	MKRN3	396		OpenSea	MKRN3;MKRN3	5'UTR;1stExon	NA
cg11717189	0.0143873	0.914937	0.175463	0.860888	0.982014	-5.72407	0.652976	0.648723	0.0637721	0.0734437	-0.00425273	0.487014	0.486141	0.0512244	0.0551429	-0.000872835	chr11	2154132	-	IGF2	8336	chr11:2154033-2154387	Island	INS-IGF2;IGF2;IGF2;IGF2	Body;3'UTR;3'UTR;3'UTR	TRUE
cg06860848	0.00930412	0.0858634	0.172947	0.862862	0.982277	-5.72447	0.518532	0.513344	0.0464227	0.0527568	-0.00518876	0.495447	0.493605	0.0271426	0.0225328	-0.00184133	chr19	54057208	-	ZNF331	32931	chr19:54057414-54058254	N_Shore	ZNF331;ZNF331;ZNF331	5'UTR;5'UTR;TSS1500	TRUE
cg19114595	-0.00846086	0.619308	-0.170089	0.865107	0.982636	-5.72491	0.605703	0.604505	0.037071	0.0492997	-0.00119775	0.570937	0.565192	0.0210123	0.0230077	-0.00574511	chr1	68515977	-	DIRAS3	1337	chr1:68516236-68516473	N_Shore	DIRAS3	5'UTR	TRUE
cg04359324	-0.00928491	0.634347	-0.165437	0.868762	0.983153	-5.72561	0.599844	0.609669	0.0507958	0.0533505	0.00982532	0.607991	0.610151	0.0498177	0.0404799	0.00215998	chr2	207116401	-	ZDBF2	-22986		OpenSea			TRUE
cg19366042	0.0127151	0.615162	0.165217	0.868935	0.983192	-5.72564	0.600086	0.604063	0.0626702	0.0699097	0.00397711	0.56949	0.569952	0.0417718	0.04876	0.000461366	chr2	207127364	-	ZDBF2	-12023		OpenSea			TRUE
cg16148134	0.0135952	0.53727	0.163937	0.869941	0.983397	-5.72583	0.601435	0.585883	0.0575603	0.0844199	-0.015552	0.56389	0.555518	0.0431489	0.039721	-0.00837141	chr1	68517205	-	DIRAS3	109	chr1:68517254-68517474	N_Shore	DIRAS3	TSS1500	TRUE
cg18516833	0.00966829	1.61369	0.163482	0.870299	0.983452	-5.7259	0.760734	0.747773	0.0329843	0.0502061	-0.0129613	0.776164	0.770233	0.0459866	0.0319508	-0.00593132	chr19	57350313	-	PEG3	1751	chr19:57349997-57350470	Island	PEG3;PEG3;ZIM2;PEG3;PEG3;ZIM2;ZIM2	5'UTR;5'UTR;5'UTR;5'UTR;5'UTR;5'UTR;5'UTR	TRUE
cg15057250	-0.0109803	1.71586	-0.162319	0.871213	0.9835	-5.72607	0.762237	0.763771	0.0440223	0.0489358	0.0015338	0.714338	0.696668	0.0458795	0.0437447	-0.0176698	chr1	40025415	+	PABPC4	16658		OpenSea	LOC728448	TSS200	TRUE
cg18454954	0.00596744	0.455063	0.161913	0.871533	0.983545	-5.72613	0.579613	0.577222	0.0328846	0.0326784	-0.0023912	0.561598	0.558174	0.0179893	0.0168067	-0.00342371	chr11	2020537	-	MRPL23	52030	chr11:2019565-2019863	S_Shore	H19	TSS1500	TRUE
cg18872973	-0.00677914	0.828716	-0.159996	0.87304	0.983714	-5.72641	0.644286	0.636837	0.0346974	0.0381877	-0.00744897	0.59945	0.595809	0.0297766	0.0264032	-0.00364111	chr6	3849095	+	FAM50B	-525	chr6:3849271-3851048	N_Shore	FAM50B	TSS1500	TRUE
cg24844423	-0.0119741	0.635327	-0.158046	0.874575	0.983849	-5.72669	0.600122	0.608039	0.0718168	0.0730664	0.00791641	0.590236	0.588011	0.0444396	0.0348424	-0.00222504	chr19	57352465	+	ZIM2	-369	chr19:57349997-57350470	S_Shore	PEG3;PEG3;ZIM2;ZIM2;PEG3;ZIM2;MIMT1;PEG3	TSS1500;TSS1500;TSS1500;TSS1500;TSS1500;TSS1500;Body;TSS1500	TRUE
cg14958441	0.00720494	0.714794	0.153887	0.877849	0.984349	-5.72728	0.625575	0.618508	0.035773	0.0441323	-0.00706646	0.595671	0.59222	0.0225416	0.0223519	-0.00345057	chr11	2721610	-	CDKN1C	185501	chr11:2720410-2722087	Island	KCNQ1OT1;KCNQ1;KCNQ1	TSS1500;Body;Body	TRUE
cg21740964	-0.00809584	0.521731	-0.144116	0.88555	0.985651	-5.72859	0.588953	0.588369	0.0499675	0.0536811	-0.000583438	0.550721	0.548353	0.0364329	0.0317269	-0.0023679	chr6	3849331	-	FAM50B	-289	chr6:3849271-3851048	Island	FAM50B	TSS1500	TRUE
cg23757721	-0.0125918	1.34991	-0.142389	0.886911	0.985876	-5.72881	0.710459	0.714435	0.0600327	0.0703183	0.00397528	0.740648	0.739529	0.0443439	0.0472596	-0.00111904	chr20	36148604	-	NNAT	-1013	chr20:36148603-36150136	Island	BLCAP;BLCAP;BLCAP;BLCAP;NNAT;NNAT;BLCAP	5'UTR;5'UTR;5'UTR;5'UTR;TSS1500;TSS1500;5'UTR	TRUE
cg15473473	-0.0132891	1.56029	-0.141995	0.887223	0.985912	-5.72886	0.742536	0.740173	0.0751966	0.0761703	-0.00236212	0.718546	0.712276	0.0487361	0.0490887	-0.00626987	chr20	36148994	+	NNAT	-623	chr20:36148603-36150136	Island	BLCAP;BLCAP;BLCAP;BLCAP;NNAT;NNAT;BLCAP	5'UTR;5'UTR;5'UTR;5'UTR;TSS1500;TSS1500;5'UTR	TRUE
cg22820921	0.0128156	-0.489887	0.141509	0.887606	0.985985	-5.72893	0.423627	0.417199	0.0702031	0.0883423	-0.00642833	0.474084	0.470179	0.0312267	0.0208162	-0.00390488	chr7	94287242	+	PEG10	1606	chr7:94284858-94286527	S_Shore	PEG10;PEG10	5'UTR;5'UTR	TRUE
cg05509218	0.0104397	0.848567	0.140474	0.888422	0.986111	-5.72906	0.639352	0.640618	0.0537173	0.0708053	0.00126638	0.582914	0.57431	0.0320759	0.0342846	-0.00860403	chr7	94286793	-	PEG10	1157	chr7:94284858-94286527	S_Shore	SGCE;PEG10;SGCE;PEG10;SGCE	TSS1500;5'UTR;TSS1500;5'UTR;TSS1500	TRUE
cg04522821	-0.0135826	0.190828	-0.139859	0.888908	0.986181	-5.72914	0.531035	0.532145	0.078406	0.0956014	0.00111049	0.481735	0.479458	0.0501467	0.0537072	-0.00227716	chr19	54041329	-	ZNF331	17052	chr19:54040812-54041857	Island	ZNF331;ZNF331	TSS200;5'UTR	TRUE
cg22457903	0.00813024	0.385783	0.138754	0.88978	0.98628	-5.72927	0.565172	0.565864	0.0509365	0.0564904	0.000692067	0.523868	0.519938	0.0176634	0.0183898	-0.00392919	chr20	42142417	+	L3MBTL1	6098	chr20:42143210-42143591	N_Shore	L3MBTL;L3MBTL	TSS1500;TSS1500	TRUE
cg06200857	-0.00930893	0.589129	-0.138329	0.890115	0.986302	-5.72933	0.60116	0.598732	0.0422299	0.0682832	-0.00242835	0.560222	0.557336	0.0503814	0.0423787	-0.00288604	chr20	57426420	+	GNAS	-1349	chr20:57426729-57427047	N_Shore	GNAS;GNASAS	3'UTR;TSS1500	TRUE
cg22639787	0.00566199	1.2952	0.13778	0.890549	0.986391	-5.7294	0.713873	0.707654	0.0322809	0.0347433	-0.00621937	0.722372	0.720478	0.0179757	0.0194768	-0.00189377	chr20	57464973	-	GNAS	37205	chr20:57463652-57467739	Island	GNAS;GNAS;GNAS;GNAS;GNAS;GNAS;GNAS	3'UTR;TSS1500;Body;TSS1500;3'UTR;TSS1500;Body	TRUE
cg10249538	-0.0136691	1.68249	-0.137602	0.890689	0.986424	-5.72942	0.761169	0.753549	0.0628822	0.0780156	-0.00762033	0.718284	0.719012	0.0242344	0.0160896	0.000728814	chr7	130131829	-	MEST	-105	chr7:130130739-130133111	Island	MEST;MEST;MEST;MESTIT1	5'UTR;TSS200;5'UTR;TSS1500	TRUE
cg00000924	0.0103928	1.43857	0.13679	0.89133	0.986528	-5.72952	0.729568	0.725655	0.0534186	0.061845	-0.00391336	0.605482	0.596799	0.026476	0.0185315	-0.00868237	chr11	2720463	+	CDKN1C	186648	chr11:2720410-2722087	Island	KCNQ1;KCNQ1OT1;KCNQ1	Body;Body;Body	TRUE
cg02807948	0.00564792	-0.0957389	0.134446	0.893181	0.98684	-5.72981	0.485153	0.482817	0.032959	0.0412834	-0.00233584	0.482603	0.474687	0.0255671	0.031109	-0.00791544	chr11	2153991	+	IGF2	8477	chr11:2154033-2154387	N_Shore	INS-IGF2;IGF2;IGF2;IGF2	Body;3'UTR;3'UTR;3'UTR	TRUE
cg00606841	0.00633499	0.38088	0.130899	0.895983	0.987193	-5.73023	0.566753	0.564557	0.0446668	0.0454359	-0.00219603	0.589967	0.585188	0.0323004	0.0319923	-0.00477964	chr21	40757691	-	WRB	5522	chr21:40757602-40757900	Island	WRB	Body	TRUE
cg04304932	-0.00757604	1.5012	-0.130272	0.896478	0.987235	-5.7303	0.740718	0.734959	0.0353934	0.0470201	-0.00575905	0.660121	0.654395	0.0215982	0.0208158	-0.0057262	chr14	101292128	+	RTL1	59056	chr14:101292043-101292709	Island	MEG3;MEG3;MEG3	TSS1500;TSS1500;TSS1500	TRUE
cg20401058	-0.0167196	0.462485	-0.129188	0.897334	0.987336	-5.73043	0.57521	0.575752	0.113672	0.117268	0.000542774	0.477401	0.471114	0.0339643	0.0259714	-0.00628773	chr20	57426240	-	GNAS	-1529	chr20:57426729-57427047	N_Shore	GNAS;GNASAS	3'UTR;TSS1500	TRUE
cg02107718	0.00905325	1.2282	0.12903	0.897459	0.987354	-5.73045	0.699238	0.697357	0.0463559	0.0601079	-0.00188098	0.592394	0.589479	0.0292003	0.021252	-0.00291498	chr20	57463713	+	GNAS	35945	chr20:57463652-57467739	Island	GNAS;GNAS;GNAS;GNAS	3'UTR;3'UTR;TSS1500;Body	TRUE
cg02694715	0.00462722	0.656473	0.128679	0.897737	0.987421	-5.73049	0.612427	0.610892	0.0321716	0.0301974	-0.00153507	0.592385	0.588245	0.017304	0.0154707	-0.00413932	chr11	2019730	-	MRPL23	51223	chr11:2019565-2019863	Island	H19	TSS1500	TRUE
cg11562309	0.00574862	0.861895	0.126973	0.899085	0.987675	-5.73069	0.646743	0.642973	0.037056	0.041974	-0.00377004	0.51763	0.510638	0.0251484	0.0194764	-0.00699214	chr7	94286473	-	PEG10	837	chr7:94284858-94286527	Island	SGCE;PEG10;SGCE;PEG10;SGCE	TSS1500;5'UTR;TSS1500;5'UTR;TSS1500	TRUE
cg08686092	-0.011715	0.699107	-0.125037	0.900616	0.987894	-5.73091	0.628431	0.611919	0.0538697	0.0950263	-0.0165113	0.51066	0.490289	0.0298629	0.0660782	-0.0203713	chr22	42078567	+	NHP2L1	6318	chr22:42078060-42078549	S_Shore	NHP2L1;NHP2L1	Body;TSS200	TRUE
cg19107595	-0.0124733	-1.17732	-0.125003	0.900643	0.987894	-5.73091	0.316323	0.311376	0.0717379	0.0798361	-0.00494774	0.294483	0.292041	0.0411972	0.0354345	-0.00244216	chr7	94285642	+	PEG10	6	chr7:94284858-94286527	Island	PEG10;PEG10;PEG10;SGCE;SGCE;SGCE;PEG10	5'UTR;1stExon;1stExon;TSS200;TSS200;TSS200;5'UTR	TRUE
cg14904295	0.00928541	-0.498246	0.123177	0.902087	0.988132	-5.73112	0.417182	0.415641	0.0627353	0.0744198	-0.00154109	0.355559	0.360169	0.0476864	0.0470608	0.00461056	chr19	57348529	+	PEG3	3535	chr19:57349997-57350470	N_Shore	PEG3;PEG3;ZIM2;ZIM2;ZIM2;PEG3;PEG3	5'UTR;5'UTR;5'UTR;5'UTR;5'UTR;5'UTR;5'UTR	NA
cg14175568	-0.00907779	0.0760016	-0.122662	0.902494	0.988208	-5.73117	0.515481	0.511682	0.0703284	0.0711652	-0.00379869	0.448003	0.442265	0.0224834	0.0205557	-0.00573836	chr20	30135291	+	HM13	33061	chr20:30135076-30135292	Island	HM13;HM13;HM13;PSIMCT-1	Body;Body;Body;Body	TRUE
cg24409677	-0.00605731	0.591983	-0.122598	0.902544	0.988208	-5.73118	0.603855	0.598923	0.0413118	0.0449598	-0.00493166	0.572452	0.566045	0.0220239	0.0428015	-0.0064071	chr11	2019655	+	MRPL23	51148	chr11:2019565-2019863	Island	H19	TSS1500	TRUE
cg01873334	0.00616543	1.98816	0.121802	0.903175	0.98826	-5.73127	0.800633	0.795268	0.0302046	0.0339344	-0.00536412	0.776522	0.767843	0.0236006	0.0223018	-0.00867829	chr11	2721632	-	CDKN1C	185479	chr11:2720410-2722087	Island	KCNQ1OT1;KCNQ1;KCNQ1	TSS1500;Body;Body	TRUE
cg22862450	0.0073849	1.445	0.121339	0.903541	0.988284	-5.73132	0.730035	0.72835	0.0404763	0.0480596	-0.00168511	0.672501	0.654537	0.0423887	0.0406416	-0.0179637	chr1	40025411	+	PABPC4	16662		OpenSea	LOC728448	TSS200	TRUE
cg07077459	0.00468346	0.137922	0.121196	0.903653	0.98829	-5.73133	0.52715	0.522491	0.0365307	0.0357254	-0.00465839	0.575367	0.574311	0.0192402	0.0177592	-0.00105517	chr6	144329052	-	PLAGL1	-38938	chr6:144328916-144329847	Island	HYMAI;PLAGL1;PLAGL1;PLAGL1;PLAGL1;PLAGL1;PLAGL1;PLAGL1;PLAGL1	Body;5'UTR;5'UTR;5'UTR;5'UTR;5'UTR;5'UTR;5'UTR;5'UTR	TRUE
cg09003373	0.00834785	0.248379	0.118825	0.90553	0.988537	-5.73159	0.538979	0.54345	0.0597969	0.0685611	0.00447127	0.466842	0.46845	0.0212403	0.0180081	0.00160808	chr7	130130995	-	MEST	-939	chr7:130130739-130133111	Island	MESTIT1;MEST;MEST;MEST	Body;TSS1500;TSS200;5'UTR	TRUE
cg26352088	0.00733219	0.812007	0.117387	0.906667	0.98867	-5.73174	0.635777	0.634693	0.0473714	0.0515612	-0.00108408	0.727938	0.723155	0.0331407	0.0340057	-0.00478368	chr10	121578129	-	MCMBP	54137	chr10:121577529-121578385	Island	INPP5F;INPP5F	TSS1500;Body	NA
cg01729557	-0.0038272	0.478455	-0.116319	0.907513	0.98874	-5.73186	0.58203	0.581722	0.0222856	0.0314342	-0.000308051	0.690019	0.685428	0.0301214	0.0293205	-0.0045914	chr10	121578625	+	MCMBP	53641	chr10:121577529-121578385	S_Shore	INPP5F;INPP5F	TSS200;Body	NA
cg05369791	0.00777999	0.491268	0.115641	0.908049	0.988817	-5.73193	0.583567	0.582647	0.0516572	0.0643919	-0.000919788	0.500831	0.496437	0.0276842	0.0448047	-0.00439404	chr7	130131146	-	MEST	-788	chr7:130130739-130133111	Island	MESTIT1;MEST;MEST;MEST	TSS200;TSS1500;TSS200;5'UTR	TRUE
cg11175683	0.00599038	1.37431	0.113819	0.909492	0.989101	-5.73212	0.719724	0.719854	0.0365121	0.0422025	0.000130194	0.576234	0.567545	0.0303023	0.0238955	-0.0086894	chr7	94286420	+	PEG10	784	chr7:94284858-94286527	Island	SGCE;PEG10;SGCE;PEG10;SGCE	TSS1500;5'UTR;TSS1500;5'UTR;TSS1500	TRUE
cg20050761	0.00305033	0.114268	0.113068	0.910087	0.989174	-5.73219	0.521267	0.519179	0.0235208	0.023693	-0.00208731	0.537768	0.535701	0.0130944	0.0135518	-0.00206692	chr7	130131923	+	MEST	-11	chr7:130130739-130133111	Island	MEST;MEST;MEST;MESTIT1	5'UTR;TSS200;5'UTR;TSS1500	TRUE
cg18322025	-0.0141816	0.249431	-0.109775	0.912695	0.989512	-5.73253	0.538602	0.536446	0.12014	0.110736	-0.00215554	0.540028	0.530211	0.139474	0.118725	-0.00981708	chr6	170055332	+	C6orf120	-46925	chr6:170059237-170059586	N_Shelf	WDR27	Body	TRUE
cg19041006	0.00745667	1.10152	0.108894	0.913392	0.989572	-5.73261	0.679	0.679559	0.0532333	0.0593834	0.000558848	0.600819	0.592286	0.033733	0.0359437	-0.00853379	chr19	57349679	+	PEG3	2385	chr19:57349997-57350470	N_Shore	PEG3;PEG3;ZIM2;PEG3;PEG3;ZIM2;ZIM2	5'UTR;5'UTR;5'UTR;5'UTR;5'UTR;5'UTR;5'UTR	TRUE
cg18362496	-0.00990693	1.29011	-0.106109	0.915599	0.989769	-5.73288	0.705399	0.704043	0.074841	0.0777907	-0.00135627	0.599024	0.597188	0.0303806	0.0229474	-0.00183536	chr11	2019930	-	MRPL23	51423	chr11:2017459-2018253	S_Shore	H19	TSS1500	TRUE
cg13415551	0.00980522	1.87606	0.106001	0.915684	0.989781	-5.73289	0.783183	0.778641	0.0538784	0.0690663	-0.00454215	0.726999	0.718835	0.0342337	0.0347412	-0.00816405	chr15	23811566	-	MKRN3	1113		OpenSea	MKRN3	1stExon	NA
cg03010274	0.00524234	0.0947679	0.105793	0.915849	0.989802	-5.73291	0.521999	0.51413	0.0465209	0.0463976	-0.00786888	0.493141	0.490418	0.0325175	0.0294823	-0.00272377	chr20	57427274	-	GNAS	-495	chr20:57427691-57427995	N_Shore	GNAS;GNAS;GNAS;GNASAS	TSS1500;TSS1500;3'UTR;TSS1500	TRUE
cg05531533	-0.00602011	0.396475	-0.0971398	0.92271	0.990665	-5.7337	0.571325	0.567385	0.0325565	0.0581444	-0.00394049	0.52871	0.522698	0.0182739	0.0390119	-0.00601177	chr7	94285687	+	PEG10	51	chr7:94284858-94286527	Island	SGCE;SGCE;SGCE;SGCE;PEG10;PEG10;PEG10;PEG10;PEG10;PEG10;PEG10;PEG10;PEG10;PEG10;PEG10;PEG10	TSS200;TSS200;TSS200;TSS200;1stExon;1stExon;1stExon;1stExon;5'UTR;5'UTR;1stExon;1stExon;5'UTR;5'UTR;5'UTR;5'UTR	NA
cg25652859	0.00834813	-0.464903	0.0960196	0.923598	0.990837	-5.7338	0.425642	0.421433	0.0785796	0.0759298	-0.00420881	0.394935	0.38961	0.050933	0.0470388	-0.00532555	chr20	57427412	-	GNAS	-357	chr20:57427691-57427995	N_Shore	GNAS;GNAS;GNAS;GNASAS	TSS1500;TSS1500;3'UTR;TSS1500	TRUE
cg00237904	0.00778515	0.743691	0.0957772	0.92379	0.990854	-5.73382	0.624858	0.622963	0.0673895	0.0762075	-0.00189507	0.569102	0.561741	0.0435225	0.0462842	-0.00736183	chr11	2020314	+	MRPL23	51807	chr11:2019565-2019863	S_Shore	H19	TSS1500	TRUE
cg16039889	0.0106942	0.386164	0.0934373	0.925647	0.991127	-5.73402	0.567488	0.557302	0.0822234	0.091586	-0.0101858	0.574266	0.570019	0.07296	0.0772541	-0.00424755	chr6	160427347	+	IGF2R	37217	chr6:160426264-160427502	Island	AIRN;AIRN;IGF2R	Body;Body;Body	NA
cg11536612	-0.00408831	-0.486851	-0.0872928	0.930523	0.991853	-5.73452	0.423357	0.414603	0.038258	0.0457865	-0.00875444	0.432824	0.416826	0.0325198	0.0430078	-0.0159984	chr22	42078723	-	NHP2L1	6162	chr22:42078060-42078549	S_Shore	NHP2L1;NHP2L1	Body;TSS200	TRUE
cg21629528	-0.00907339	-0.358821	-0.0869081	0.930829	0.991888	-5.73455	0.444083	0.442555	0.0886382	0.0953974	-0.00152748	0.459828	0.451884	0.066076	0.0721192	-0.00794455	chr7	130131921	-	MEST	-13	chr7:130130739-130133111	Island	MEST;MEST;MEST;MESTIT1	5'UTR;TSS200;5'UTR;TSS1500	TRUE
cg19643803	0.00535344	0.554632	0.0852647	0.932134	0.992028	-5.73468	0.593109	0.594016	0.058108	0.0582098	0.000907497	0.576202	0.578672	0.0226149	0.0196783	0.00246961	chr14	101291500	+	RTL1	59684	chr14:101292043-101292709	N_Shore	MEG3;MEG3;MEG3	TSS1500;TSS1500;TSS1500	TRUE
cg25195497	-0.00475041	0.222735	-0.0819116	0.934796	0.992302	-5.73494	0.539855	0.537535	0.0530501	0.0564398	-0.00232017	0.507963	0.509172	0.0385668	0.0307176	0.00120873	chr6	3849327	-	FAM50B	-293	chr6:3849271-3851048	Island	FAM50B	TSS1500	TRUE
cg20826277	0.00328367	0.78823	0.0812194	0.935346	0.992398	-5.73499	0.638395	0.630336	0.0276269	0.0379659	-0.00805862	0.589394	0.583816	0.0293627	0.0256695	-0.00557843	chr7	130130478	+	MEST	-1456	chr7:130130739-130133111	N_Shore	MESTIT1;MEST;MEST;MEST	Body;TSS1500;5'UTR;TSS1500	TRUE
cg20582984	-0.00432393	1.52647	-0.080398	0.935999	0.992447	-5.73505	0.74112	0.740182	0.0369169	0.0403142	-0.000938302	0.682808	0.677038	0.0222868	0.0188236	-0.0057691	chr20	57417233	-	GNAS	-10536	chr20:57415135-57417153	S_Shore	GNASAS;GNAS	Body;3'UTR	TRUE
cg27661264	-0.00518121	-0.576749	-0.0781684	0.93777	0.992663	-5.73521	0.406012	0.401899	0.0591363	0.0597552	-0.00411378	0.383825	0.375942	0.0488826	0.0437717	-0.00788349	chr20	57427738	+	GNAS	-31	chr20:57427691-57427995	Island	GNAS;GNAS;GNAS	TSS1500;TSS1500;3'UTR	TRUE
cg09118625	0.00456713	0.601546	0.0779066	0.937978	0.99268	-5.73522	0.607971	0.598781	0.0481055	0.0565891	-0.00918997	0.615218	0.604081	0.0369732	0.0433532	-0.0111375	chr1	68512971	-	DIRAS3	4343	chr1:68512643-68513005	Island	DIRAS3	Body	TRUE
cg04344875	-0.00254641	0.699185	-0.0754766	0.939909	0.992829	-5.73539	0.622832	0.616716	0.027601	0.0304573	-0.0061167	0.61789	0.61666	0.0174952	0.0164431	-0.00122943	chr7	130131484	+	MEST	-450	chr7:130130739-130133111	Island	MEST;MEST;MEST;MESTIT1	TSS1500;5'UTR;5'UTR;TSS1500	TRUE
cg17643025	0.00567013	2.4915	0.0753444	0.940014	0.992829	-5.7354	0.850133	0.843049	0.0332888	0.0446068	-0.00708459	0.799655	0.79326	0.0348762	0.0353152	-0.00639488	chr20	36148791	+	NNAT	-826	chr20:36148603-36150136	Island	BLCAP;BLCAP;BLCAP;BLCAP;NNAT;NNAT;BLCAP	5'UTR;5'UTR;5'UTR;5'UTR;TSS1500;TSS1500;5'UTR	TRUE
cg22510412	0.00573534	1.64814	0.0748397	0.940415	0.99287	-5.73544	0.75658	0.75338	0.049351	0.0589426	-0.0031999	0.747535	0.747592	0.0451892	0.0478345	5.64604e-05	chr20	36149121	+	NNAT	-496	chr20:36148603-36150136	Island	BLCAP;BLCAP;BLCAP;BLCAP;NNAT;NNAT;BLCAP	5'UTR;5'UTR;5'UTR;5'UTR;TSS1500;TSS1500;5'UTR	TRUE
cg15160445	-0.00395302	0.74104	-0.0705081	0.943858	0.993332	-5.73572	0.627257	0.62322	0.0428769	0.0525148	-0.00403678	0.595495	0.590532	0.0424976	0.0382702	-0.00496249	chr20	57426749	-	GNAS	-1020	chr20:57426729-57427047	Island	GNAS;GNAS;GNAS;GNASAS	TSS1500;TSS1500;3'UTR;TSS1500	TRUE
cg04257105	-0.00554889	-0.291946	-0.0692678	0.944844	0.993409	-5.7358	0.456913	0.448699	0.0707906	0.0788043	-0.00821481	0.486706	0.475394	0.0473464	0.0410258	-0.0113117	chr20	57427713	-	GNAS	-56	chr20:57427691-57427995	Island	GNAS;GNAS;GNAS	TSS1500;TSS1500;3'UTR	TRUE
cg23870378	0.00530579	0.730236	0.0681677	0.945718	0.993497	-5.73587	0.617005	0.623184	0.0768816	0.0711301	0.0061791	0.528876	0.524284	0.0249553	0.0199634	-0.0045922	chr14	101291068	+	RTL1	60116	chr14:101292043-101292709	N_Shore	MEG3;MEG3;MEG3	TSS1500;TSS1500;TSS1500	TRUE
cg05065100	-0.00450657	-0.226843	-0.0678258	0.94599	0.993527	-5.73589	0.467057	0.45993	0.075231	0.067593	-0.00712622	0.531904	0.526487	0.021897	0.0239662	-0.00541716	chr4	89618533	+	NAP1L5	853		OpenSea	NAP1L5;HERC3	1stExon;Body	TRUE
cg22491305	0.00462316	0.861073	0.0664048	0.94712	0.993733	-5.73597	0.641208	0.642604	0.0688979	0.0699101	0.00139502	0.737994	0.73085	0.0327674	0.0363351	-0.00714401	chr15	25068564	-	SNRPN	-230		OpenSea	SNRPN;SNRPN;SNRPN	TSS1500;TSS1500;TSS1500	TRUE
cg16567044	-0.0030906	0.124798	-0.061392	0.951106	0.994212	-5.73626	0.52149	0.52102	0.0379791	0.0553163	-0.000469854	0.485833	0.478885	0.0168198	0.018624	-0.00694858	chr14	101291136	-	RTL1	60048	chr14:101292043-101292709	N_Shore	MEG3;MEG3;MEG3	TSS1500;TSS1500;TSS1500	TRUE
cg19924104	-0.00332792	0.399054	-0.0606837	0.95167	0.994243	-5.7363	0.572414	0.566463	0.0400237	0.0551695	-0.0059504	0.517913	0.514363	0.020186	0.0172661	-0.00354969	chr7	94285672	+	PEG10	36	chr7:94284858-94286527	Island	PEG10;PEG10;PEG10;SGCE;SGCE;SGCE;PEG10	5'UTR;1stExon;1stExon;TSS200;TSS200;TSS200;5'UTR	TRUE
cg23156962	0.00363643	0.879693	0.0596981	0.952454	0.994345	-5.73636	0.647662	0.645165	0.0444312	0.0573431	-0.00249701	0.507811	0.500808	0.0235538	0.0164991	-0.00700308	chr7	130131367	-	MEST	-567	chr7:130130739-130133111	Island	MEST;MEST;MEST;MESTIT1	TSS1500;5'UTR;5'UTR;TSS1500	TRUE
cg16738180	0.00287693	0.767113	0.0593645	0.952719	0.99435	-5.73637	0.632933	0.627198	0.0357485	0.0453967	-0.00573502	0.614456	0.609872	0.0175641	0.0164032	-0.00458437	chr14	101291469	-	RTL1	59715	chr14:101292043-101292709	N_Shore	MEG3;MEG3;MEG3	TSS1500;TSS1500;TSS1500	TRUE
cg11985632	-0.00278436	1.1299	-0.0585097	0.953399	0.994446	-5.73642	0.683655	0.685556	0.0347013	0.0410663	0.00190116	0.575739	0.570709	0.0295236	0.0207444	-0.00502963	chr7	94286351	-	PEG10	715	chr7:94284858-94286527	Island	SGCE;PEG10;SGCE;PEG10;SGCE	TSS1500;5'UTR;TSS1500;5'UTR;TSS1500	TRUE
cg24941047	-0.0040692	1.39518	-0.0496126	0.960479	0.995219	-5.73685	0.718943	0.72073	0.0631101	0.0731868	0.00178651	0.760454	0.754413	0.0365068	0.0334168	-0.00604007	chr7	130130588	-	MEST	-1346	chr7:130130739-130133111	N_Shore	MESTIT1;MEST;MEST;MEST	Body;TSS1500;5'UTR;TSS1500	TRUE
cg02305723	-0.00566521	1.00951	-0.0487899	0.961134	0.995279	-5.73689	0.666322	0.659118	0.0940995	0.098574	-0.00720358	0.599718	0.585346	0.0535952	0.0466698	-0.0143719	chr15	25093456	-	SNRPN	24663	chr15:25093191-25093582	Island	SNRPN;SNRPN;SNRPN	5'UTR;5'UTR;5'UTR	TRUE
cg10642330	-0.00413112	0.655727	-0.0479018	0.961841	0.995331	-5.73693	0.598657	0.613478	0.0799046	0.0842778	0.0148211	0.609	0.610665	0.02907	0.0288372	0.00166479	chr20	36150061	+	NNAT	445	chr20:36148603-36150136	Island	BLCAP;BLCAP;BLCAP;NNAT;BLCAP;BLCAP;NNAT	5'UTR;5'UTR;5'UTR;Body;5'UTR;5'UTR;Body	TRUE
cg02864690	-0.00234695	0.170524	-0.0470508	0.962518	0.99543	-5.73696	0.531966	0.528216	0.0460143	0.0469634	-0.00374952	0.516931	0.516506	0.0228397	0.0214891	-0.000425027	chr11	2023450	-	MRPL23	54943	chr11:2026733-2027016	N_Shelf			TRUE
cg11300971	-0.00306847	1.05797	-0.0464659	0.962984	0.995467	-5.73699	0.678747	0.671181	0.0472264	0.0618187	-0.0075665	0.672107	0.662166	0.0278715	0.0272662	-0.00994051	chr4	89619038	+	NAP1L5	348		OpenSea	NAP1L5;HERC3	TSS200;Body	TRUE
cg27323091	-0.00317725	0.830323	-0.0446885	0.964399	0.995639	-5.73706	0.647626	0.636639	0.0324251	0.0672703	-0.0109871	0.627195	0.610993	0.0180056	0.0774883	-0.0162027	chr11	2721619	-	CDKN1C	185492	chr11:2720410-2722087	Island	KCNQ1OT1;KCNQ1;KCNQ1	TSS1500;Body;Body	TRUE
cg25058023	0.00328316	0.289644	0.0401643	0.968001	0.996077	-5.73724	0.54978	0.548591	0.0738973	0.0762231	-0.00118971	0.555783	0.546029	0.0412136	0.0370938	-0.00975427	chr7	154863176	-	HTR5A	1143	chr7:154862680-154863245	Island	HTR5A	1stExon	TRUE
cg00215587	0.00363844	2.72496	0.0387781	0.969105	0.996234	-5.73728	0.864803	0.861982	0.0467318	0.0457909	-0.00282081	0.864049	0.86598	0.0491227	0.0480387	0.0019303	chr15	23810843	+	MKRN3	390		OpenSea	MKRN3;MKRN3	5'UTR;1stExon	TRUE
cg25458871	-0.00253663	0.772769	-0.0360433	0.971283	0.996473	-5.73738	0.627152	0.62899	0.0611253	0.062144	0.00183869	0.489127	0.485376	0.0329406	0.0411164	-0.00375141	chr19	57352584	+	ZIM2	-488	chr19:57351283-57351995	S_Shore	PEG3;PEG3;ZIM2;ZIM2;PEG3;ZIM2;MIMT1;PEG3	TSS1500;TSS1500;TSS1500;TSS1500;TSS1500;TSS1500;Body;TSS1500	TRUE
cg12532169	-0.00241417	-0.0670208	-0.0357527	0.971514	0.996499	-5.73739	0.48879	0.488666	0.0650958	0.0645265	-0.000123876	0.477863	0.480753	0.0339032	0.0334876	0.00288913	chr15	23932370	-	NDN	80	chr15:23931559-23932547	Island	NDN;NDN	1stExon;5'UTR	TRUE
cg20628335	0.0018119	0.146861	0.0357308	0.971532	0.996501	-5.73739	0.527069	0.524416	0.0441579	0.0492513	-0.00265307	0.549302	0.54659	0.0198969	0.0170049	-0.00271198	chr19	57352185	+	ZIM2	-89	chr19:57352050-57352284	Island	ZIM2;ZIM2;PEG3;MIMT1;PEG3;PEG3;PEG3;ZIM2	TSS200;TSS200;TSS200;TSS200;TSS200;TSS200;TSS200;TSS200	TRUE
cg13374648	-0.0014743	0.251468	-0.0337314	0.973124	0.996817	-5.73745	0.541979	0.543697	0.0331353	0.0428644	0.00171728	0.52706	0.526174	0.0196754	0.0172658	-0.000886093	chr19	57352785	-	ZIM2	-689	chr19:57351283-57351995	S_Shore	PEG3;PEG3;ZIM2;ZIM2;PEG3;ZIM2;MIMT1;PEG3	TSS1500;TSS1500;TSS1500;TSS1500;TSS1500;TSS1500;Body;TSS1500	TRUE
cg05260959	-0.00194877	1.1587	-0.0312971	0.975063	0.996982	-5.73752	0.689279	0.688017	0.0423439	0.0554328	-0.00126224	0.669654	0.66711	0.0372852	0.0361657	-0.00254474	chr7	130133110	+	MEST	1177	chr7:130130739-130133111	Island	MEST;MEST;MEST	5'UTR;5'UTR;Body	TRUE
cg24607140	0.00186518	1.14604	0.0306806	0.975554	0.997055	-5.73754	0.689774	0.685009	0.0482717	0.0523801	-0.00476488	0.572132	0.566868	0.0308098	0.0194362	-0.00526395	chr20	30134973	-	HM13	32743	chr20:30135076-30135292	N_Shore	HM13;HM13;HM13;PSIMCT-1	Body;Body;Body;TSS1500	TRUE
cg23496597	-0.00205004	1.42955	-0.0261278	0.979181	0.997567	-5.73766	0.722888	0.726296	0.0531106	0.0624077	0.00340823	0.630835	0.626209	0.0224426	0.01985	-0.00462568	chr20	57463725	+	GNAS	35957	chr20:57463652-57467739	Island	GNAS;GNAS;GNAS;GNAS	3'UTR;3'UTR;TSS1500;Body	TRUE
cg16862791	0.00107935	0.264764	0.0215642	0.982816	0.998049	-5.73775	0.552625	0.542631	0.0463096	0.0471897	-0.0099937	0.527329	0.515451	0.0214793	0.0241962	-0.0118786	chr20	42142596	-	L3MBTL1	6277	chr20:42143210-42143591	N_Shore	L3MBTL;L3MBTL	TSS1500;TSS1500	TRUE
cg13790727	-0.00115648	1.58063	-0.0207182	0.98349	0.998145	-5.73777	0.749251	0.74651	0.0394761	0.0397766	-0.0027408	0.773734	0.767363	0.0299203	0.0328027	-0.00637177	chr20	36148738	-	NNAT	-879	chr20:36148603-36150136	Island	BLCAP;BLCAP;BLCAP;BLCAP;NNAT;NNAT;BLCAP	5'UTR;5'UTR;5'UTR;5'UTR;TSS1500;TSS1500;5'UTR	TRUE
cg17705814	-0.00178769	0.530621	-0.0206153	0.983572	0.998184	-5.73777	0.588993	0.588361	0.0820414	0.0871748	-0.000631682	0.686033	0.687229	0.0382311	0.0379117	0.00119542	chr20	36150135	+	NNAT	519	chr20:36148603-36150136	Island	BLCAP;BLCAP;BLCAP;BLCAP;BLCAP;NNAT;NNAT	5'UTR;5'UTR;5'UTR;5'UTR;5'UTR;Body;Body	NA
cg27300742	0.00182759	1.32115	0.0186486	0.985139	0.998346	-5.73781	0.712014	0.706923	0.0617147	0.0832643	-0.00509079	0.615454	0.607964	0.0401311	0.0341532	-0.00749027	chr11	2020129	+	MRPL23	51622	chr11:2017459-2018253	S_Shore	H19	TSS1500	TRUE
cg20528838	-0.00110057	-0.904076	-0.0149363	0.988097	0.998812	-5.73786	0.352445	0.350877	0.0541407	0.0676484	-0.00156765	0.387306	0.378951	0.043167	0.0370191	-0.00835524	chr20	57427730	+	GNAS	-39	chr20:57427691-57427995	Island	GNAS;GNAS;GNAS	TSS1500;TSS1500;3'UTR	TRUE
cg09701145	-0.000544034	0.683519	-0.012204	0.990275	0.99905	-5.7379	0.619347	0.614005	0.0411	0.041142	-0.00534169	0.620055	0.615604	0.0225927	0.0224493	-0.00445111	chr11	2019436	-	MRPL23	50929	chr11:2019565-2019863	N_Shore	MIR675;H19	TSS1500;TSS1500	TRUE
cg05816130	0.000720507	0.999259	0.0121505	0.990317	0.99905	-5.7379	0.669938	0.662662	0.0466523	0.0532349	-0.00727584	0.638035	0.636265	0.0183243	0.0161499	-0.00176998	chr11	2721799	+	CDKN1C	185312	chr11:2720410-2722087	Island	KCNQ1OT1;KCNQ1;KCNQ1	TSS1500;Body;Body	TRUE
cg09452478	0.00035836	0.352869	0.00978772	0.9922	0.99927	-5.73792	0.55977	0.560915	0.0304179	0.0335853	0.001145	0.516208	0.518105	0.0141153	0.0129038	0.00189614	chr11	2022386	-	MRPL23	53879	chr11:2019565-2019863	S_Shelf			TRUE
cg25978208	0.000497898	-0.16296	0.00629863	0.994981	0.999529	-5.73795	0.476525	0.471023	0.0739703	0.0739208	-0.00550122	0.506355	0.509266	0.0410537	0.0438254	0.00291103	chr15	25093244	+	SNRPN	24451	chr15:25093191-25093582	Island	SNRPN;SNRPN;SNRPN	5'UTR;5'UTR;5'UTR	TRUE
cg07880715	0.000409175	0.325416	0.00614075	0.995106	0.999529	-5.73795	0.555695	0.555156	0.0665324	0.06514	-0.000539209	0.632186	0.627428	0.0222365	0.0227988	-0.0047579	chr13	48895478	-	RB1	17568	chr13:48892635-48893857	S_Shore	RB1	Body	TRUE
cg24605090	-0.000412645	1.58137	-0.00499429	0.99602	0.999599	-5.73795	0.740589	0.74637	0.0646678	0.0635267	0.00578095	0.658659	0.657384	0.0293545	0.0287047	-0.00127464	chr11	2019943	-	MRPL23	51436	chr11:2017459-2018253	S_Shore	H19	TSS1500	TRUE
cg13208159	-0.000335509	0.490666	-0.00479575	0.996178	0.999625	-5.73795	0.580923	0.583563	0.0565168	0.0698332	0.00264035	0.498758	0.495324	0.0303045	0.0228283	-0.00343444	chr1	68516518	-	DIRAS3	796	chr1:68517254-68517474	N_Shore	DIRAS3	TSS200	TRUE
cg16020674	0.000159211	0.381145	0.00313722	0.9975	0.999769	-5.73796	0.573167	0.56192	0.0421683	0.0504636	-0.0112467	0.536016	0.524809	0.0361281	0.0353493	-0.0112077	chr19	54040836	+	ZNF331	16559	chr19:54040812-54041857	Island	ZNF331;ZNF331;ZNF331;ZNF331;ZNF331	TSS1500;TSS1500;TSS1500;TSS1500;5'UTR	NA
cg03202897	-0.000184688	1.0387	-0.00313022	0.997505	0.999769	-5.73796	0.67417	0.669326	0.0489045	0.0489017	-0.00484377	0.639124	0.641094	0.0249137	0.0191965	0.00196998	chr6	3849688	-	FAM50B	69	chr6:3849271-3851048	Island	FAM50B;FAM50B	1stExon;5'UTR	TRUE
cg09518720	0.000167279	0.888148	0.00252357	0.997989	0.999815	-5.73796	0.653481	0.644567	0.0516534	0.058726	-0.0089133	0.626427	0.61519	0.0447665	0.0430194	-0.0112367	chr11	2721591	-	CDKN1C	185520	chr11:2720410-2722087	Island	KCNQ1OT1;KCNQ1;KCNQ1	TSS1500;Body;Body	TRUE
cg01538522	0.000109562	-0.0750151	0.00147174	0.998827	0.999872	-5.73796	0.491472	0.486784	0.0613501	0.0760281	-0.00468851	0.480544	0.478854	0.0224681	0.0190339	-0.00169076	chr20	57463974	-	GNAS	36206	chr20:57463652-57467739	Island	GNAS;GNAS;GNAS;GNAS	3'UTR;3'UTR;TSS1500;Body	TRUE
